# Supplementary material for: A Ta-TaS2 monolith catalyst with robust and metallic interface for superior hydrogen evolution
Source: Nat Commun. 2021 Oct 18;12:6051. doi: 10.1038/s41467-021-26315-7 (PMC8523547; doi:10.1038/s41467-021-26315-7)
Supplement: Supplementary file 3 — Source Data [file 41467_2021_26315_MOESM3_ESM.xlsx]

## Sheet: Figure 1
Figure 1b
S	0	0	0	0	0
--	0	0	0	0	0
S-H	0.11	-0.07	0.6	-0.93	0.11
--	0.11	-0.07	0.6	-0.93	0.11
S	0	0	0	0	0
	0	0	0	0	0
Figure 1c						Figure 1d
0	-15.4252	0.636	0.161			0	0	0
0.02464	-15.4245	0.636	0.161			0.5	0.0474	0.80526
0.04928	-15.4222	0.636	0.162			1	0.11855	1.66848
0.07393	-15.4184	0.638	0.161			1.5	0.17867	3.29948
0.09857	-15.4132	0.639	0.161			2	0.22511	4.50576
0.12321	-15.4067	0.638	0.161			2.5	0.25848	6.19991
0.14785	-15.3989	0.639	0.158			3	0.3686	10.5617
0.17249	-15.3902	0.641	0.158
0.19713	-15.3805	0.642	0.157
0.22178	-15.3703	0.644	0.154
0.24642	-15.3596	0.646	0.154
0.27106	-15.3487	0.647	0.152
0.2957	-15.338	0.65	0.15
0.32034	-15.3278	0.653	0.15
0.34499	-15.3184	0.653	0.148
0.36963	-15.3101	0.655	0.147
0.39427	-15.3033	0.657	0.146
0.41891	-15.2982	0.657	0.146
0.44355	-15.295	0.658	0.145
0.4682	-15.2939	0.658	0.145
0.4682	-15.2939	0.658	0.145
0.49284	-15.2937	0.658	0.145
0.51748	-15.2931	0.657	0.145
0.54212	-15.292	0.657	0.145
0.56676	-15.2905	0.657	0.145
0.5914	-15.2887	0.657	0.145
0.61605	-15.2866	0.657	0.146
0.64069	-15.2843	0.658	0.146
0.66533	-15.2817	0.659	0.146
0.68997	-15.2791	0.66	0.146
0.71461	-15.2764	0.659	0.146
0.73926	-15.2737	0.66	0.146
0.7639	-15.2712	0.661	0.146
0.78854	-15.2688	0.661	0.145
0.81318	-15.2666	0.66	0.145
0.83782	-15.2648	0.66	0.145
0.86247	-15.2633	0.661	0.145
0.88711	-15.2622	0.661	0.145
0.91175	-15.2615	0.661	0.145
0.93639	-15.2613	0.661	0.145
0.93639	-15.2613	0.661	0.145
0.97124	-15.2616	0.661	0.144
1.00609	-15.2626	0.661	0.145
1.04094	-15.2645	0.66	0.145
1.07579	-15.2675	0.66	0.145
1.11064	-15.2722	0.659	0.145
1.14548	-15.2788	0.659	0.147
1.18033	-15.2876	0.657	0.147
1.21518	-15.2985	0.656	0.148
1.25003	-15.3115	0.651	0.151
1.28488	-15.326	0.65	0.151
1.31973	-15.3416	0.648	0.155
1.35458	-15.3575	0.645	0.154
1.38943	-15.3731	0.644	0.158
1.42428	-15.3876	0.64	0.157
1.45912	-15.4004	0.639	0.159
1.49397	-15.4109	0.638	0.16
1.52882	-15.4187	0.638	0.161
1.56367	-15.4236	0.637	0.161
1.59852	-15.4252	0.636	0.161
--	--	--	--
--	--	--	--
1.59852	-14.3238	0.654	0.139
1.56367	-14.3261	0.652	0.14
1.52882	-14.3328	0.652	0.141
1.49397	-14.3436	0.65	0.141
1.45912	-14.3575	0.648	0.143
1.42428	-14.3738	0.645	0.145
1.38943	-14.3915	0.641	0.146
1.35458	-14.4093	0.638	0.148
1.31973	-14.4263	0.638	0.15
1.28488	-14.4415	0.634	0.152
1.25003	-14.4541	0.633	0.155
1.21518	-14.4637	0.63	0.157
1.18033	-14.47	0.629	0.158
1.14548	-14.4731	0.628	0.159
1.11064	-14.4737	0.626	0.16
1.07579	-14.4723	0.626	0.161
1.04094	-14.4699	0.626	0.16
1.00609	-14.4675	0.627	0.16
0.97124	-14.4657	0.627	0.161
0.93639	-14.465	0.627	0.161
0.93639	-14.465	0.627	0.161
0.91175	-14.4651	0.628	0.161
0.88711	-14.4656	0.628	0.161
0.86247	-14.4663	0.628	0.161
0.83782	-14.4672	0.627	0.161
0.81318	-14.4684	0.627	0.16
0.78854	-14.4698	0.626	0.16
0.7639	-14.4713	0.627	0.161
0.73926	-14.4729	0.626	0.161
0.71461	-14.4746	0.626	0.161
0.68997	-14.4764	0.625	0.162
0.66533	-14.4781	0.625	0.162
0.64069	-14.4797	0.624	0.162
0.61605	-14.4812	0.624	0.162
0.5914	-14.4826	0.623	0.162
0.56676	-14.4837	0.624	0.162
0.54212	-14.4847	0.624	0.162
0.51748	-14.4854	0.623	0.162
0.49284	-14.4858	0.623	0.162
0.4682	-14.4859	0.623	0.162
0.4682	-14.4859	0.623	0.162
0.44355	-14.4847	0.624	0.162
0.41891	-14.4809	0.623	0.163
0.39427	-14.4748	0.626	0.162
0.36963	-14.4666	0.627	0.158
0.34499	-14.4566	0.63	0.158
0.32034	-14.4452	0.631	0.157
0.2957	-14.4328	0.635	0.154
0.27106	-14.4197	0.637	0.152
0.24642	-14.4063	0.639	0.151
0.22178	-14.3931	0.641	0.148
0.19713	-14.3803	0.644	0.146
0.17249	-14.3682	0.646	0.146
0.14785	-14.3572	0.647	0.144
0.12321	-14.3474	0.651	0.141
0.09857	-14.3391	0.65	0.141
0.07393	-14.3325	0.652	0.141
0.04928	-14.3277	0.652	0.14
0.02464	-14.3248	0.653	0.139
0	-14.3238	0.654	0.139
--	--	--	--
--	--	--	--
0	-13.9314	0.7	0.008
0.02464	-13.9308	0.7	0.008
0.04928	-13.9291	0.7	0.008
0.07393	-13.9263	0.7	0.007
0.09857	-13.9225	0.699	0.007
0.12321	-13.9177	0.702	0.007
0.14785	-13.912	0.703	0.007
0.17249	-13.9056	0.703	0.006
0.19713	-13.8986	0.704	0.006
0.22178	-13.8912	0.705	0.006
0.24642	-13.8835	0.705	0.006
0.27106	-13.8758	0.705	0.006
0.2957	-13.8683	0.706	0.006
0.32034	-13.8611	0.707	0.006
0.34499	-13.8546	0.712	0.006
0.36963	-13.8489	0.712	0.006
0.39427	-13.8442	0.712	0.006
0.41891	-13.8407	0.714	0.006
0.44355	-13.8386	0.713	0.006
0.4682	-13.8379	0.713	0.006
0.4682	-13.8379	0.713	0.006
0.49284	-13.8367	0.713	0.006
0.51748	-13.8332	0.714	0.006
0.54212	-13.8275	0.712	0.006
0.56676	-13.8195	0.713	0.006
0.5914	-13.8094	0.713	0.006
0.61605	-13.7972	0.714	0.006
0.64069	-13.7829	0.712	0.006
0.66533	-13.7667	0.715	0.006
0.68997	-13.7488	0.715	0.006
0.71461	-13.7293	0.716	0.006
0.73926	-13.7085	0.719	0.006
0.7639	-13.6866	0.723	0.006
0.78854	-13.6639	0.725	0.006
0.81318	-13.641	0.725	0.006
0.83782	-13.6185	0.73	0.005
0.86247	-13.5975	0.728	0.004
0.88711	-13.5796	0.733	0.004
0.91175	-13.567	0.736	0.004
0.93639	-13.5624	0.737	0.003
0.93639	-13.5624	0.737	0.003
0.97124	-13.5677	0.735	0.004
1.00609	-13.5823	0.734	0.004
1.04094	-13.6034	0.729	0.004
1.07579	-13.6286	0.726	0.005
1.11064	-13.6563	0.725	0.006
1.14548	-13.6852	0.721	0.006
1.18033	-13.7147	0.719	0.006
1.21518	-13.7438	0.716	0.006
1.25003	-13.7722	0.712	0.006
1.28488	-13.7994	0.712	0.007
1.31973	-13.8249	0.709	0.007
1.35458	-13.8483	0.708	0.007
1.38943	-13.8693	0.707	0.007
1.42428	-13.8877	0.704	0.007
1.45912	-13.9031	0.704	0.007
1.49397	-13.9153	0.703	0.007
1.52882	-13.9242	0.702	0.007
1.56367	-13.9296	0.7	0.008
1.59852	-13.9314	0.7	0.008
--	--	--	--
--	--	--	--
1.59852	-13.3471	0.716	0.019
1.56367	-13.3459	0.716	0.019
1.52882	-13.3424	0.715	0.019
1.49397	-13.3368	0.718	0.02
1.45912	-13.3295	0.713	0.02
1.42428	-13.3209	0.717	0.02
1.38943	-13.3117	0.719	0.019
1.35458	-13.3027	0.721	0.02
1.31973	-13.295	0.719	0.019
1.28488	-13.2896	0.725	0.019
1.25003	-13.2878	0.723	0.019
1.21518	-13.29	0.726	0.019
1.18033	-13.2966	0.725	0.019
1.14548	-13.3071	0.723	0.018
1.11064	-13.3205	0.723	0.017
1.07579	-13.3358	0.724	0.016
1.04094	-13.3517	0.72	0.016
1.00609	-13.3662	0.718	0.014
0.97124	-13.3769	0.719	0.015
0.93639	-13.3809	0.715	0.015
0.93639	-13.3809	0.715	0.015
0.91175	-13.3767	0.717	0.015
0.88711	-13.3654	0.72	0.014
0.86247	-13.3498	0.723	0.015
0.83782	-13.3323	0.721	0.015
0.81318	-13.3148	0.724	0.016
0.78854	-13.2985	0.726	0.016
0.7639	-13.2844	0.726	0.017
0.73926	-13.2731	0.728	0.018
0.71461	-13.265	0.728	0.018
0.68997	-13.2598	0.728	0.018
0.66533	-13.2573	0.725	0.02
0.64069	-13.2568	0.725	0.021
0.61605	-13.2576	0.725	0.02
0.5914	-13.2592	0.725	0.019
0.56676	-13.2611	0.726	0.019
0.54212	-13.263	0.727	0.019
0.51748	-13.2644	0.721	0.018
0.49284	-13.2654	0.723	0.018
0.4682	-13.2657	0.723	0.018
0.4682	-13.2657	0.723	0.018
0.44355	-13.2663	0.725	0.018
0.41891	-13.2682	0.723	0.018
0.39427	-13.2712	0.724	0.019
0.36963	-13.2753	0.723	0.019
0.34499	-13.2802	0.722	0.019
0.32034	-13.2859	0.722	0.019
0.2957	-13.2921	0.72	0.019
0.27106	-13.2987	0.721	0.019
0.24642	-13.3054	0.718	0.019
0.22178	-13.3121	0.719	0.02
0.19713	-13.3186	0.716	0.02
0.17249	-13.3247	0.716	0.02
0.14785	-13.3302	0.716	0.02
0.12321	-13.3352	0.716	0.02
0.09857	-13.3393	0.716	0.019
0.07393	-13.3427	0.714	0.019
0.04928	-13.3451	0.715	0.019
0.02464	-13.3466	0.716	0.019
0	-13.3471	0.716	0.019
--	--	--	--
--	--	--	--
0	-13.0974	0.747	0.009
0.02464	-13.0969	0.747	0.009
0.04928	-13.0957	0.747	0.009
0.07393	-13.0936	0.747	0.009
0.09857	-13.0908	0.749	0.009
0.12321	-13.0872	0.748	0.008
0.14785	-13.0829	0.749	0.007
0.17249	-13.0781	0.751	0.007
0.19713	-13.0728	0.752	0.007
0.22178	-13.0671	0.752	0.007
0.24642	-13.0611	0.752	0.007
0.27106	-13.055	0.752	0.008
0.2957	-13.049	0.752	0.007
0.32034	-13.0432	0.753	0.007
0.34499	-13.0379	0.754	0.007
0.36963	-13.0331	0.753	0.007
0.39427	-13.0291	0.755	0.007
0.41891	-13.0261	0.752	0.007
0.44355	-13.0242	0.756	0.007
0.4682	-13.0236	0.757	0.007
0.4682	-13.0236	0.757	0.007
0.49284	-13.0241	0.754	0.007
0.51748	-13.0258	0.752	0.007
0.54212	-13.0285	0.757	0.007
0.56676	-13.0322	0.754	0.006
0.5914	-13.0367	0.756	0.005
0.61605	-13.0417	0.754	0.004
0.64069	-13.0469	0.754	0.003
0.66533	-13.0518	0.756	0.003
0.68997	-13.0556	0.754	0.002
0.71461	-13.058	0.751	0.002
0.73926	-13.0583	0.751	0.002
0.7639	-13.0565	0.753	0.002
0.78854	-13.0527	0.75	0.002
0.81318	-13.0473	0.753	0.001
0.83782	-13.0409	0.754	0.001
0.86247	-13.0344	0.752	0.001
0.88711	-13.0286	0.753	0.001
0.91175	-13.0245	0.755	0.001
0.93639	-13.0231	0.755	0.002
0.93639	-13.0231	0.755	0.002
0.97124	-13.0252	0.754	0.001
1.00609	-13.0312	0.754	0.001
1.04094	-13.0401	0.753	0.001
1.07579	-13.0509	0.753	0.001
1.11064	-13.0626	0.752	0.001
1.14548	-13.0741	0.749	0.002
1.18033	-13.0846	0.748	0.002
1.21518	-13.0931	0.748	0.002
1.25003	-13.099	0.748	0.002
1.28488	-13.1023	0.747	0.001
1.31973	-13.1034	0.748	0.002
1.35458	-13.1029	0.749	0.003
1.38943	-13.1017	0.748	0.004
1.42428	-13.1004	0.747	0.004
1.45912	-13.0992	0.746	0.006
1.49397	-13.0983	0.748	0.009
1.52882	-13.0977	0.747	0.009
1.56367	-13.0974	0.748	0.009
1.59852	-13.0974	0.747	0.009
--	--	--	--
--	--	--	--
1.59852	-12.8195	0.743	0.007
1.56367	-12.8198	0.744	0.008
1.52882	-12.8207	0.744	0.008
1.49397	-12.8223	0.742	0.008
1.45912	-12.8245	0.744	0.008
1.42428	-12.8274	0.747	0.009
1.38943	-12.8309	0.743	0.009
1.35458	-12.8352	0.743	0.009
1.31973	-12.8402	0.745	0.009
1.28488	-12.8459	0.746	0.009
1.25003	-12.8522	0.748	0.009
1.21518	-12.8591	0.746	0.009
1.18033	-12.8663	0.746	0.009
1.14548	-12.8736	0.749	0.009
1.11064	-12.8806	0.745	0.01
1.07579	-12.8872	0.742	0.011
1.04094	-12.8932	0.743	0.013
1.00609	-12.8981	0.736	0.014
0.97124	-12.9016	0.737	0.015
0.93639	-12.9029	0.736	0.016
0.93639	-12.9029	0.736	0.016
0.91175	-12.9024	0.739	0.015
0.88711	-12.9015	0.743	0.013
0.86247	-12.9012	0.743	0.007
0.83782	-12.9015	0.745	0.005
0.81318	-12.9022	0.747	0.004
0.78854	-12.9033	0.746	0.003
0.7639	-12.9045	0.748	0.002
0.73926	-12.9057	0.747	0.002
0.71461	-12.907	0.746	0.002
0.68997	-12.9082	0.744	0.001
0.66533	-12.9092	0.743	0.001
0.64069	-12.9101	0.743	0.001
0.61605	-12.9108	0.743	0.001
0.5914	-12.9114	0.745	0.001
0.56676	-12.9117	0.745	0.001
0.54212	-12.912	0.746	0.001
0.51748	-12.9121	0.747	0
0.49284	-12.9122	0.745	0
0.4682	-12.9122	0.743	0
0.4682	-12.9122	0.743	0
0.44355	-12.9112	0.746	0
0.41891	-12.9082	0.747	0.001
0.39427	-12.9032	0.746	0.002
0.36963	-12.8967	0.746	0.002
0.34499	-12.8888	0.748	0.002
0.32034	-12.8799	0.749	0.002
0.2957	-12.8702	0.749	0.002
0.27106	-12.8603	0.749	0.003
0.24642	-12.8506	0.748	0.002
0.22178	-12.8415	0.749	0.002
0.19713	-12.8337	0.749	0.003
0.17249	-12.8274	0.745	0.004
0.14785	-12.8231	0.749	0.005
0.12321	-12.8206	0.747	0.006
0.09857	-12.8195	0.744	0.006
0.07393	-12.8192	0.745	0.006
0.04928	-12.8192	0.746	0.007
0.02464	-12.8194	0.744	0.007
0	-12.8195	0.743	0.007
--	--	--	--
--	--	--	--
0	-12.7518	0.764	0.001
0.02464	-12.7523	0.761	0.001
0.04928	-12.754	0.763	0.001
0.07393	-12.7565	0.761	0.001
0.09857	-12.7595	0.757	0.002
0.12321	-12.7624	0.756	0.002
0.14785	-12.7648	0.757	0.003
0.17249	-12.7659	0.754	0.004
0.19713	-12.7655	0.752	0.006
0.22178	-12.7638	0.75	0.007
0.24642	-12.7611	0.752	0.007
0.27106	-12.7577	0.75	0.007
0.2957	-12.754	0.749	0.007
0.32034	-12.7503	0.752	0.007
0.34499	-12.7467	0.751	0.008
0.36963	-12.7435	0.752	0.008
0.39427	-12.7409	0.753	0.007
0.41891	-12.7389	0.753	0.007
0.44355	-12.7377	0.755	0.007
0.4682	-12.7373	0.756	0.007
0.4682	-12.7373	0.756	0.007
0.49284	-12.7381	0.753	0.008
0.51748	-12.7403	0.75	0.008
0.54212	-12.744	0.752	0.008
0.56676	-12.7492	0.752	0.008
0.5914	-12.7558	0.752	0.008
0.61605	-12.7636	0.75	0.009
0.64069	-12.7727	0.751	0.009
0.66533	-12.7828	0.752	0.009
0.68997	-12.7938	0.749	0.01
0.71461	-12.8054	0.749	0.01
0.73926	-12.8176	0.749	0.01
0.7639	-12.83	0.748	0.01
0.78854	-12.8424	0.748	0.01
0.81318	-12.8543	0.749	0.009
0.83782	-12.8654	0.747	0.009
0.86247	-12.875	0.75	0.007
0.88711	-12.8822	0.751	0.004
0.91175	-12.8864	0.756	0.001
0.93639	-12.8877	0.755	0
0.93639	-12.8877	0.755	0
0.97124	-12.8863	0.755	0
1.00609	-12.8823	0.752	0.001
1.04094	-12.8758	0.751	0.003
1.07579	-12.8673	0.753	0.004
1.11064	-12.8575	0.75	0.005
1.14548	-12.8469	0.751	0.005
1.18033	-12.836	0.751	0.005
1.21518	-12.825	0.751	0.003
1.25003	-12.8143	0.752	0.004
1.28488	-12.8039	0.756	0.003
1.31973	-12.794	0.757	0.003
1.35458	-12.7849	0.757	0.003
1.38943	-12.7766	0.756	0.002
1.42428	-12.7693	0.761	0.002
1.45912	-12.7631	0.76	0.002
1.49397	-12.7582	0.761	0.001
1.52882	-12.7547	0.761	0.001
1.56367	-12.7525	0.763	0.001
1.59852	-12.7518	0.764	0.001
--	--	--	--
--	--	--	--
1.59852	-12.5953	0.751	0
1.56367	-12.5951	0.751	0
1.52882	-12.5946	0.748	0
1.49397	-12.5937	0.751	0
1.45912	-12.5922	0.747	0
1.42428	-12.5903	0.747	0
1.38943	-12.5877	0.748	0
1.35458	-12.5846	0.747	0.001
1.31973	-12.5813	0.746	0.002
1.28488	-12.5798	0.738	0.005
1.25003	-12.5845	0.73	0.011
1.21518	-12.593	0.726	0.013
1.18033	-12.6022	0.725	0.015
1.14548	-12.611	0.721	0.016
1.11064	-12.619	0.719	0.016
1.07579	-12.626	0.719	0.016
1.04094	-12.6316	0.719	0.016
1.00609	-12.6357	0.717	0.016
0.97124	-12.6383	0.716	0.016
0.93639	-12.6391	0.716	0.016
0.93639	-12.6391	0.716	0.016
0.91175	-12.6388	0.718	0.016
0.88711	-12.638	0.718	0.016
0.86247	-12.6367	0.718	0.016
0.83782	-12.6349	0.721	0.016
0.81318	-12.6328	0.717	0.015
0.78854	-12.6304	0.719	0.015
0.7639	-12.6279	0.723	0.015
0.73926	-12.6254	0.721	0.015
0.71461	-12.623	0.723	0.015
0.68997	-12.6208	0.723	0.015
0.66533	-12.6189	0.723	0.015
0.64069	-12.6174	0.725	0.014
0.61605	-12.6163	0.724	0.014
0.5914	-12.6156	0.725	0.014
0.56676	-12.6151	0.725	0.014
0.54212	-12.6149	0.727	0.014
0.51748	-12.6147	0.726	0.014
0.49284	-12.6147	0.726	0.014
0.4682	-12.6147	0.725	0.014
0.4682	-12.6147	0.725	0.014
0.44355	-12.614	0.725	0.014
0.41891	-12.6122	0.725	0.014
0.39427	-12.6092	0.727	0.014
0.36963	-12.6053	0.728	0.013
0.34499	-12.6006	0.728	0.013
0.32034	-12.5955	0.731	0.013
0.2957	-12.5906	0.735	0.011
0.27106	-12.5866	0.737	0.008
0.24642	-12.5842	0.744	0.005
0.22178	-12.5837	0.747	0.003
0.19713	-12.5846	0.749	0.002
0.17249	-12.5862	0.75	0.002
0.14785	-12.5881	0.75	0.001
0.12321	-12.59	0.752	0
0.09857	-12.5918	0.749	0
0.07393	-12.5933	0.748	0
0.04928	-12.5944	0.751	0
0.02464	-12.5951	0.751	0
0	-12.5953	0.751	0
--	--	--	--
--	--	--	--
0	-12.5186	0.74	0.014
0.02464	-12.5191	0.74	0.014
0.04928	-12.5207	0.738	0.014
0.07393	-12.5233	0.738	0.013
0.09857	-12.5268	0.737	0.014
0.12321	-12.5312	0.738	0.014
0.14785	-12.5362	0.738	0.014
0.17249	-12.5417	0.737	0.013
0.19713	-12.5473	0.739	0.012
0.22178	-12.5524	0.738	0.011
0.24642	-12.5565	0.743	0.009
0.27106	-12.5588	0.746	0.005
0.2957	-12.5594	0.747	0.004
0.32034	-12.5591	0.751	0.002
0.34499	-12.5583	0.753	0.001
0.36963	-12.5575	0.754	0.001
0.39427	-12.5568	0.754	0.001
0.41891	-12.5563	0.756	0.001
0.44355	-12.556	0.755	0.001
0.4682	-12.5559	0.754	0.001
0.4682	-12.5559	0.754	0.001
0.49284	-12.556	0.755	0.001
0.51748	-12.5563	0.755	0.001
0.54212	-12.5567	0.754	0.001
0.56676	-12.5571	0.754	0.001
0.5914	-12.5572	0.752	0
0.61605	-12.557	0.753	0
0.64069	-12.5562	0.749	0
0.66533	-12.5547	0.749	0
0.68997	-12.5524	0.747	0
0.71461	-12.5494	0.745	0
0.73926	-12.5457	0.744	0
0.7639	-12.5416	0.743	0
0.78854	-12.5372	0.741	0.001
0.81318	-12.5328	0.742	0.001
0.83782	-12.5286	0.737	0.001
0.86247	-12.525	0.741	0.001
0.88711	-12.5221	0.738	0.001
0.91175	-12.5203	0.738	0.001
0.93639	-12.5197	0.738	0.001
0.93639	-12.5197	0.738	0.001
0.97124	-12.5206	0.737	0.001
1.00609	-12.5235	0.74	0.001
1.04094	-12.5278	0.738	0.001
1.07579	-12.5334	0.738	0.001
1.11064	-12.5397	0.74	0.001
1.14548	-12.5464	0.739	0.001
1.18033	-12.5531	0.741	0.001
1.21518	-12.5593	0.743	0.001
1.25003	-12.5643	0.741	0.002
1.28488	-12.5649	0.738	0.009
1.31973	-12.5588	0.736	0.012
1.35458	-12.5508	0.734	0.014
1.38943	-12.5429	0.733	0.014
1.42428	-12.5358	0.734	0.014
1.45912	-12.5297	0.736	0.014
1.49397	-12.5249	0.737	0.015
1.52882	-12.5214	0.738	0.014
1.56367	-12.5193	0.74	0.014
1.59852	-12.5186	0.74	0.014
--	--	--	--
--	--	--	--
1.59852	-12.2772	0.772	0
1.56367	-12.2779	0.772	0
1.52882	-12.2802	0.772	0
1.49397	-12.2838	0.771	0
1.45912	-12.2888	0.772	0
1.42428	-12.295	0.772	0
1.38943	-12.3021	0.768	0
1.35458	-12.3101	0.769	0
1.31973	-12.3187	0.768	0
1.28488	-12.3278	0.769	0
1.25003	-12.337	0.768	0
1.21518	-12.3463	0.768	0
1.18033	-12.3555	0.768	0
1.14548	-12.3642	0.765	0
1.11064	-12.3724	0.762	0
1.07579	-12.3797	0.764	0
1.04094	-12.386	0.764	0
1.00609	-12.3908	0.764	0
0.97124	-12.3939	0.763	0
0.93639	-12.395	0.761	0
0.93639	-12.395	0.761	0
0.91175	-12.3948	0.762	0
0.88711	-12.3943	0.761	0
0.86247	-12.3935	0.762	0
0.83782	-12.3925	0.762	0
0.81318	-12.3913	0.762	0
0.78854	-12.3902	0.76	0
0.7639	-12.389	0.76	0
0.73926	-12.388	0.76	0
0.71461	-12.387	0.761	0
0.68997	-12.386	0.761	0
0.66533	-12.3852	0.759	0
0.64069	-12.3845	0.761	0
0.61605	-12.3838	0.761	0
0.5914	-12.3833	0.759	0
0.56676	-12.3828	0.757	0
0.54212	-12.3825	0.76	0
0.51748	-12.3822	0.76	0
0.49284	-12.3821	0.758	0
0.4682	-12.382	0.759	0
0.4682	-12.382	0.759	0
0.44355	-12.3813	0.759	0
0.41891	-12.3793	0.76	0
0.39427	-12.376	0.759	0
0.36963	-12.3715	0.761	0
0.34499	-12.3658	0.76	0
0.32034	-12.3591	0.761	0
0.2957	-12.3515	0.762	0
0.27106	-12.3434	0.761	0
0.24642	-12.3348	0.764	0
0.22178	-12.3261	0.766	0
0.19713	-12.3174	0.766	0
0.17249	-12.3092	0.77	0
0.14785	-12.3014	0.771	0
0.12321	-12.2945	0.769	0
0.09857	-12.2885	0.77	0
0.07393	-12.2836	0.771	0
0.04928	-12.2801	0.772	0
0.02464	-12.2779	0.771	0
0	-12.2772	0.772	0
--	--	--	--
--	--	--	--
0	-12.1178	0.759	0.002
0.02464	-12.1184	0.758	0.002
0.04928	-12.1202	0.757	0.002
0.07393	-12.1231	0.757	0.002
0.09857	-12.127	0.755	0.002
0.12321	-12.1319	0.757	0.002
0.14785	-12.1376	0.755	0.002
0.17249	-12.144	0.754	0.002
0.19713	-12.1509	0.754	0.002
0.22178	-12.1582	0.754	0.002
0.24642	-12.1656	0.754	0.002
0.27106	-12.173	0.75	0.002
0.2957	-12.1802	0.75	0.002
0.32034	-12.1869	0.75	0.002
0.34499	-12.193	0.749	0.002
0.36963	-12.1983	0.748	0.002
0.39427	-12.2026	0.747	0.002
0.41891	-12.2058	0.747	0.002
0.44355	-12.2078	0.748	0.002
0.4682	-12.2085	0.747	0.002
0.4682	-12.2085	0.747	0.002
0.49284	-12.2085	0.747	0.002
0.51748	-12.2087	0.745	0.002
0.54212	-12.2091	0.746	0.002
0.56676	-12.2096	0.748	0.002
0.5914	-12.2101	0.745	0.002
0.61605	-12.2108	0.745	0.002
0.64069	-12.2115	0.745	0.002
0.66533	-12.2123	0.744	0.002
0.68997	-12.2131	0.744	0.002
0.71461	-12.2139	0.742	0.002
0.73926	-12.2147	0.742	0.002
0.7639	-12.2154	0.741	0.002
0.78854	-12.216	0.74	0.002
0.81318	-12.2166	0.74	0.002
0.83782	-12.2171	0.74	0.002
0.86247	-12.2174	0.74	0.002
0.88711	-12.2177	0.74	0.002
0.91175	-12.2178	0.74	0.002
0.93639	-12.2178	0.739	0.002
0.93639	-12.2178	0.739	0.002
0.97124	-12.2172	0.738	0.002
1.00609	-12.2152	0.74	0.002
1.04094	-12.2119	0.741	0.002
1.07579	-12.2074	0.74	0.002
1.11064	-12.2018	0.74	0.002
1.14548	-12.1952	0.743	0.002
1.18033	-12.1878	0.745	0.002
1.21518	-12.1799	0.749	0.002
1.25003	-12.1716	0.747	0.002
1.28488	-12.1633	0.749	0.002
1.31973	-12.1551	0.751	0.002
1.35458	-12.1473	0.75	0.002
1.38943	-12.1401	0.753	0.002
1.42428	-12.1337	0.753	0.002
1.45912	-12.1282	0.755	0.002
1.49397	-12.1237	0.756	0.002
1.52882	-12.1205	0.756	0.002
1.56367	-12.1185	0.759	0.002
1.59852	-12.1178	0.759	0.002
--	--	--	--
--	--	--	--
1.59852	-11.9818	0.758	0
1.56367	-11.9825	0.758	0
1.52882	-11.9842	0.758	0
1.49397	-11.9872	0.759	0
1.45912	-11.9912	0.759	0
1.42428	-11.9961	0.762	0
1.38943	-12.0018	0.761	0
1.35458	-12.0082	0.763	0
1.31973	-12.0151	0.763	0
1.28488	-12.0223	0.762	0
1.25003	-12.0296	0.761	0
1.21518	-12.037	0.765	0
1.18033	-12.0441	0.766	0
1.14548	-12.0508	0.767	0
1.11064	-12.0569	0.766	0
1.07579	-12.0622	0.768	0
1.04094	-12.0665	0.771	0
1.00609	-12.0698	0.769	0
0.97124	-12.0718	0.768	0
0.93639	-12.0724	0.77	0
0.93639	-12.0724	0.77	0
0.91175	-12.0711	0.769	0
0.88711	-12.0671	0.772	0
0.86247	-12.0608	0.771	0
0.83782	-12.0522	0.769	0
0.81318	-12.0417	0.767	0
0.78854	-12.0297	0.769	0
0.7639	-12.0167	0.768	0
0.73926	-12.003	0.767	0
0.71461	-11.989	0.766	0
0.68997	-11.9751	0.768	0
0.66533	-11.9617	0.768	0
0.64069	-11.9491	0.767	0
0.61605	-11.9376	0.766	0
0.5914	-11.9276	0.766	0
0.56676	-11.9192	0.766	0
0.54212	-11.9125	0.768	0
0.51748	-11.9077	0.767	0
0.49284	-11.9048	0.766	0
0.4682	-11.9038	0.766	0
0.4682	-11.9038	0.766	0
0.44355	-11.9047	0.766	0
0.41891	-11.9074	0.767	0
0.39427	-11.9114	0.765	0
0.36963	-11.9163	0.767	0
0.34499	-11.922	0.767	0
0.32034	-11.928	0.767	0
0.2957	-11.9341	0.765	0
0.27106	-11.9403	0.764	0
0.24642	-11.9464	0.764	0
0.22178	-11.9522	0.763	0
0.19713	-11.9577	0.762	0
0.17249	-11.9629	0.761	0
0.14785	-11.9676	0.76	0
0.12321	-11.9717	0.759	0
0.09857	-11.9753	0.759	0
0.07393	-11.9781	0.759	0
0.04928	-11.9802	0.757	0
0.02464	-11.9814	0.758	0
0	-11.9818	0.758	0
--	--	--	--
--	--	--	--
0	-11.7523	0.802	0
0.02464	-11.7526	0.802	0
0.04928	-11.7537	0.802	0
0.07393	-11.7553	0.801	0
0.09857	-11.7577	0.801	0
0.12321	-11.7607	0.8	0
0.14785	-11.7643	0.801	0
0.17249	-11.7685	0.799	0
0.19713	-11.7732	0.799	0
0.22178	-11.7784	0.797	0
0.24642	-11.784	0.797	0
0.27106	-11.7898	0.796	0
0.2957	-11.7959	0.798	0
0.32034	-11.802	0.794	0
0.34499	-11.808	0.793	0
0.36963	-11.8137	0.792	0
0.39427	-11.8187	0.792	0
0.41891	-11.8228	0.794	0
0.44355	-11.8255	0.791	0
0.4682	-11.8264	0.792	0
0.4682	-11.8264	0.792	0
0.49284	-11.8266	0.793	0
0.51748	-11.8271	0.794	0
0.54212	-11.8279	0.791	0
0.56676	-11.8289	0.79	0
0.5914	-11.8301	0.791	0
0.61605	-11.8313	0.788	0
0.64069	-11.8325	0.788	0
0.66533	-11.8337	0.786	0
0.68997	-11.8348	0.788	0
0.71461	-11.8359	0.787	0
0.73926	-11.8369	0.789	0
0.7639	-11.8378	0.787	0
0.78854	-11.8386	0.788	0
0.81318	-11.8393	0.788	0
0.83782	-11.8399	0.789	0
0.86247	-11.8404	0.787	0
0.88711	-11.8407	0.788	0
0.91175	-11.8409	0.788	0
0.93639	-11.841	0.787	0
0.93639	-11.841	0.787	0
0.97124	-11.8402	0.787	0
1.00609	-11.8378	0.788	0
1.04094	-11.8339	0.789	0
1.07579	-11.8287	0.788	0
1.11064	-11.8224	0.789	0
1.14548	-11.8154	0.793	0
1.18033	-11.8079	0.794	0
1.21518	-11.8001	0.794	0
1.25003	-11.7924	0.792	0
1.28488	-11.7851	0.795	0
1.31973	-11.7782	0.798	0
1.35458	-11.7721	0.799	0
1.38943	-11.7667	0.801	0
1.42428	-11.7622	0.799	0
1.45912	-11.7585	0.801	0
1.49397	-11.7558	0.801	0
1.52882	-11.7538	0.801	0
1.56367	-11.7527	0.802	0
1.59852	-11.7523	0.802	0
--	--	--	--
--	--	--	--
1.59852	-11.6084	0.738	0
1.56367	-11.6089	0.738	0
1.52882	-11.6103	0.738	0
1.49397	-11.6127	0.739	0
1.45912	-11.6158	0.739	0
1.42428	-11.6197	0.738	0
1.38943	-11.6242	0.739	0
1.35458	-11.6292	0.74	0
1.31973	-11.6346	0.741	0
1.28488	-11.6402	0.741	0
1.25003	-11.6458	0.74	0
1.21518	-11.6514	0.741	0
1.18033	-11.6568	0.74	0
1.14548	-11.6618	0.74	0
1.11064	-11.6664	0.742	0
1.07579	-11.6703	0.739	0
1.04094	-11.6735	0.738	0
1.00609	-11.6759	0.737	0
0.97124	-11.6773	0.738	0
0.93639	-11.6778	0.738	0
0.93639	-11.6778	0.738	0
0.91175	-11.6778	0.738	0
0.88711	-11.678	0.738	0
0.86247	-11.6783	0.738	0
0.83782	-11.6787	0.739	0
0.81318	-11.6792	0.738	0
0.78854	-11.6798	0.738	0
0.7639	-11.6805	0.739	0
0.73926	-11.6812	0.739	0
0.71461	-11.6819	0.738	0
0.68997	-11.6827	0.737	0
0.66533	-11.6834	0.739	0
0.64069	-11.6841	0.738	0
0.61605	-11.6848	0.737	0
0.5914	-11.6854	0.736	0
0.56676	-11.686	0.737	0
0.54212	-11.6864	0.738	0
0.51748	-11.6867	0.738	0
0.49284	-11.6869	0.737	0
0.4682	-11.687	0.738	0
0.4682	-11.687	0.738	0
0.44355	-11.6864	0.737	0
0.41891	-11.6848	0.739	0
0.39427	-11.6821	0.738	0
0.36963	-11.6785	0.737	0
0.34499	-11.674	0.738	0
0.32034	-11.6688	0.737	0
0.2957	-11.663	0.739	0
0.27106	-11.6569	0.739	0
0.24642	-11.6504	0.738	0
0.22178	-11.644	0.74	0
0.19713	-11.6376	0.739	0
0.17249	-11.6316	0.738	0
0.14785	-11.6259	0.737	0
0.12321	-11.6209	0.738	0
0.09857	-11.6166	0.738	0
0.07393	-11.6131	0.739	0
0.04928	-11.6105	0.737	0
0.02464	-11.609	0.738	0
0	-11.6084	0.738	0
--	--	--	--
--	--	--	--
0	-7.45661	0.106	0.751
0.02464	-7.4541	0.107	0.751
0.04928	-7.44666	0.11	0.746
0.07393	-7.43447	0.117	0.736
0.09857	-7.41787	0.125	0.728
0.12321	-7.3974	0.14	0.713
0.14785	-7.3739	0.157	0.696
0.17249	-7.34854	0.18	0.666
0.19713	-7.32298	0.211	0.629
0.22178	-7.29932	0.247	0.584
0.24642	-7.27956	0.288	0.532
0.27106	-7.26467	0.324	0.488
0.2957	-7.25413	0.351	0.452
0.32034	-7.24672	0.37	0.43
0.34499	-7.24133	0.383	0.412
0.36963	-7.23726	0.39	0.401
0.39427	-7.23417	0.397	0.395
0.41891	-7.23195	0.4	0.391
0.44355	-7.2306	0.402	0.385
0.4682	-7.23015	0.403	0.387
0.4682	-7.23015	0.403	0.387
0.49284	-7.22931	0.403	0.386
0.51748	-7.22688	0.404	0.386
0.54212	-7.22316	0.405	0.386
0.56676	-7.21867	0.406	0.384
0.5914	-7.21413	0.409	0.383
0.61605	-7.21051	0.411	0.384
0.64069	-7.20889	0.412	0.375
0.66533	-7.21028	0.415	0.373
0.68997	-7.21527	0.417	0.368
0.71461	-7.2238	0.42	0.364
0.73926	-7.23515	0.423	0.361
0.7639	-7.24825	0.424	0.359
0.78854	-7.26189	0.427	0.353
0.81318	-7.27504	0.426	0.353
0.83782	-7.28682	0.428	0.353
0.86247	-7.2966	0.428	0.35
0.88711	-7.30391	0.43	0.347
0.91175	-7.3084	0.431	0.344
0.93639	-7.30992	0.431	0.347
0.93639	-7.30992	0.431	0.347
0.97124	-7.30828	0.43	0.347
1.00609	-7.30357	0.431	0.348
1.04094	-7.29645	0.429	0.352
1.07579	-7.2879	0.424	0.354
1.11064	-7.27911	0.423	0.359
1.14548	-7.27126	0.419	0.363
1.18033	-7.26547	0.418	0.371
1.21518	-7.26262	0.411	0.382
1.25003	-7.26346	0.406	0.391
1.28488	-7.26871	0.394	0.409
1.31973	-7.27934	0.372	0.436
1.35458	-7.29666	0.333	0.483
1.38943	-7.32163	0.274	0.554
1.42428	-7.35268	0.215	0.626
1.45912	-7.38527	0.167	0.681
1.49397	-7.41462	0.137	0.716
1.52882	-7.43742	0.118	0.737
1.56367	-7.45174	0.109	0.748
1.59852	-7.45661	0.106	0.751
--	--	--	--
--	--	--	--
1.59852	-7.26269	0.334	0.468
1.56367	-7.26133	0.333	0.468
1.52882	-7.25713	0.33	0.474
1.49397	-7.24967	0.321	0.481
1.45912	-7.23817	0.303	0.497
1.42428	-7.22135	0.28	0.526
1.38943	-7.19757	0.247	0.562
1.35458	-7.16658	0.226	0.577
1.31973	-7.13124	0.237	0.562
1.28488	-7.0956	0.263	0.529
1.25003	-7.06231	0.292	0.49
1.21518	-7.03314	0.313	0.459
1.18033	-7.00988	0.329	0.437
1.14548	-6.99385	0.339	0.424
1.11064	-6.98477	0.343	0.415
1.07579	-6.98087	0.345	0.407
1.04094	-6.97998	0.345	0.403
1.00609	-6.98038	0.345	0.402
0.97124	-6.98099	0.345	0.403
0.93639	-6.98125	0.345	0.402
0.93639	-6.98125	0.345	0.402
0.91175	-6.981	0.345	0.404
0.88711	-6.9803	0.345	0.403
0.86247	-6.9792	0.344	0.403
0.83782	-6.97783	0.344	0.403
0.81318	-6.97635	0.343	0.402
0.78854	-6.97487	0.345	0.406
0.7639	-6.9735	0.343	0.406
0.73926	-6.97213	0.344	0.406
0.71461	-6.97047	0.343	0.409
0.68997	-6.96808	0.341	0.408
0.66533	-6.96468	0.338	0.412
0.64069	-6.96044	0.332	0.424
0.61605	-6.95594	0.328	0.432
0.5914	-6.95183	0.322	0.439
0.56676	-6.9485	0.313	0.445
0.54212	-6.94607	0.31	0.449
0.51748	-6.94446	0.307	0.455
0.49284	-6.94356	0.306	0.457
0.4682	-6.94327	0.304	0.458
0.4682	-6.94327	0.304	0.458
0.44355	-6.9463	0.303	0.462
0.41891	-6.95533	0.3	0.465
0.39427	-6.97015	0.294	0.475
0.36963	-6.99024	0.288	0.492
0.34499	-7.01461	0.278	0.505
0.32034	-7.04171	0.268	0.518
0.2957	-7.06947	0.263	0.525
0.27106	-7.09532	0.266	0.522
0.24642	-7.11662	0.274	0.509
0.22178	-7.13167	0.29	0.492
0.19713	-7.14067	0.303	0.478
0.17249	-7.14982	0.302	0.501
0.14785	-7.17646	0.321	0.482
0.12321	-7.20219	0.328	0.476
0.09857	-7.22372	0.33	0.472
0.07393	-7.24067	0.332	0.47
0.04928	-7.25287	0.333	0.467
0.02464	-7.26023	0.334	0.47
0	-7.26269	0.334	0.468
--	--	--	--
--	--	--	--
0	-7.12333	0.34	0.44
0.02464	-7.12423	0.338	0.441
0.04928	-7.12678	0.339	0.439
0.07393	-7.13052	0.34	0.436
0.09857	-7.1348	0.339	0.434
0.12321	-7.13874	0.34	0.434
0.14785	-7.14116	0.338	0.434
0.17249	-7.13787	0.345	0.429
0.19713	-7.10941	0.332	0.468
0.22178	-7.07201	0.324	0.474
0.24642	-7.03134	0.322	0.476
0.27106	-6.98865	0.324	0.472
0.2957	-6.94532	0.33	0.461
0.32034	-6.90307	0.342	0.443
0.34499	-6.86381	0.358	0.423
0.36963	-6.82937	0.375	0.401
0.39427	-6.80119	0.392	0.381
0.41891	-6.78032	0.406	0.363
0.44355	-6.76749	0.414	0.351
0.4682	-6.76315	0.416	0.35
0.4682	-6.76315	0.416	0.35
0.49284	-6.76585	0.418	0.348
0.51748	-6.77357	0.417	0.348
0.54212	-6.78522	0.418	0.349
0.56676	-6.79923	0.417	0.347
0.5914	-6.81376	0.417	0.349
0.61605	-6.82701	0.417	0.352
0.64069	-6.83747	0.415	0.352
0.66533	-6.84414	0.415	0.352
0.68997	-6.84653	0.417	0.352
0.71461	-6.84456	0.422	0.349
0.73926	-6.83849	0.426	0.343
0.7639	-6.829	0.432	0.339
0.78854	-6.81707	0.437	0.336
0.81318	-6.80396	0.443	0.33
0.83782	-6.79098	0.446	0.326
0.86247	-6.77938	0.449	0.32
0.88711	-6.77023	0.451	0.319
0.91175	-6.76439	0.455	0.316
0.93639	-6.76238	0.455	0.316
0.93639	-6.76238	0.455	0.316
0.97124	-6.76502	0.453	0.316
1.00609	-6.77285	0.45	0.319
1.04094	-6.78557	0.445	0.322
1.07579	-6.80252	0.433	0.328
1.11064	-6.82262	0.423	0.335
1.14548	-6.84469	0.408	0.345
1.18033	-6.86842	0.393	0.361
1.21518	-6.89523	0.373	0.385
1.25003	-6.92725	0.35	0.412
1.28488	-6.96439	0.335	0.434
1.31973	-7.00292	0.329	0.439
1.35458	-7.03767	0.333	0.433
1.38943	-7.06558	0.34	0.427
1.42428	-7.08644	0.341	0.428
1.45912	-7.10138	0.342	0.429
1.49397	-7.1117	0.341	0.432
1.52882	-7.11838	0.34	0.437
1.56367	-7.12212	0.339	0.441
1.59852	-7.12333	0.34	0.44
--	--	--	--
--	--	--	--
1.59852	-6.71898	0.446	0.326
1.56367	-6.7156	0.444	0.327
1.52882	-6.70578	0.437	0.337
1.49397	-6.69042	0.427	0.346
1.45912	-6.67069	0.415	0.363
1.42428	-6.64761	0.396	0.39
1.38943	-6.62158	0.369	0.421
1.35458	-6.59182	0.337	0.463
1.31973	-6.55593	0.288	0.522
1.28488	-6.50984	0.235	0.589
1.25003	-6.44908	0.18	0.662
1.21518	-6.37131	0.135	0.724
1.18033	-6.27959	0.108	0.75
1.14548	-6.19491	0.216	0.594
1.11064	-6.15606	0.38	0.367
1.07579	-6.13093	0.416	0.314
1.04094	-6.10571	0.431	0.291
1.00609	-6.08212	0.44	0.279
0.97124	-6.06476	0.447	0.268
0.93639	-6.0583	0.451	0.267
0.93639	-6.0583	0.451	0.267
0.91175	-6.05811	0.451	0.267
0.88711	-6.05763	0.452	0.264
0.86247	-6.05708	0.454	0.263
0.83782	-6.05679	0.455	0.264
0.81318	-6.05715	0.454	0.262
0.78854	-6.05853	0.453	0.265
0.7639	-6.06125	0.453	0.269
0.73926	-6.06555	0.452	0.276
0.71461	-6.07151	0.447	0.283
0.68997	-6.07903	0.44	0.294
0.66533	-6.08777	0.435	0.307
0.64069	-6.09724	0.43	0.315
0.61605	-6.10694	0.433	0.315
0.5914	-6.11661	0.442	0.307
0.56676	-6.12616	0.451	0.294
0.54212	-6.13521	0.46	0.286
0.51748	-6.14287	0.463	0.287
0.49284	-6.14803	0.464	0.289
0.4682	-6.14985	0.463	0.29
0.4682	-6.14985	0.463	0.29
0.44355	-6.18087	0.194	0.647
0.41891	-6.25618	0.138	0.722
0.39427	-6.32773	0.156	0.699
0.36963	-6.3908	0.183	0.661
0.34499	-6.44455	0.217	0.611
0.32034	-6.48932	0.255	0.565
0.2957	-6.52629	0.289	0.517
0.27106	-6.55708	0.322	0.474
0.24642	-6.58329	0.347	0.443
0.22178	-6.6062	0.37	0.416
0.19713	-6.62674	0.389	0.394
0.17249	-6.64546	0.402	0.376
0.14785	-6.66259	0.415	0.361
0.12321	-6.67809	0.424	0.352
0.09857	-6.69174	0.433	0.342
0.07393	-6.70311	0.437	0.334
0.04928	-6.71173	0.443	0.329
0.02464	-6.71713	0.446	0.326
0	-6.71898	0.446	0.326
--	--	--	--
--	--	--	--
0	-5.9764	0.424	0.263
0.02464	-5.97436	0.424	0.265
0.04928	-5.9684	0.423	0.27
0.07393	-5.95897	0.417	0.274
0.09857	-5.94705	0.409	0.292
0.12321	-5.93501	0.387	0.331
0.14785	-5.92948	0.347	0.399
0.17249	-5.94063	0.331	0.432
0.19713	-5.96445	0.347	0.416
0.22178	-5.99255	0.366	0.397
0.24642	-6.02129	0.381	0.379
0.27106	-6.04883	0.394	0.361
0.2957	-6.07394	0.406	0.35
0.32034	-6.09567	0.416	0.342
0.34499	-6.11328	0.422	0.332
0.36963	-6.12627	0.429	0.323
0.39427	-6.13453	0.431	0.324
0.41891	-6.13829	0.43	0.33
0.44355	-6.13601	0.357	0.422
0.4682	-6.09985	0.087	0.787
0.4682	-6.09985	0.087	0.787
0.49284	-6.09924	0.091	0.783
0.51748	-6.09722	0.098	0.772
0.54212	-6.09312	0.109	0.755
0.56676	-6.08607	0.126	0.734
0.5914	-6.07545	0.149	0.701
0.61605	-6.06136	0.171	0.672
0.64069	-6.04429	0.184	0.65
0.66533	-6.02459	0.191	0.639
0.68997	-6.00241	0.197	0.63
0.71461	-5.97788	0.201	0.62
0.73926	-5.95135	0.206	0.606
0.7639	-5.92344	0.215	0.594
0.78854	-5.89503	0.226	0.576
0.81318	-5.86724	0.233	0.56
0.83782	-5.84136	0.241	0.545
0.86247	-5.81885	0.251	0.532
0.88711	-5.80125	0.257	0.521
0.91175	-5.78998	0.261	0.515
0.93639	-5.78609	0.262	0.514
0.93639	-5.78609	0.262	0.514
0.97124	-5.78827	0.258	0.515
1.00609	-5.79963	0.246	0.54
1.04094	-5.83711	0.197	0.626
1.07579	-5.91804	0.142	0.715
1.11064	-6.02482	0.15	0.709
1.14548	-6.11707	0.317	0.483
1.18033	-6.14842	0.444	0.3
1.21518	-6.15019	0.453	0.283
1.25003	-6.13984	0.447	0.292
1.28488	-6.12111	0.442	0.3
1.31973	-6.09661	0.433	0.312
1.35458	-6.06929	0.42	0.322
1.38943	-6.04233	0.412	0.33
1.42428	-6.01872	0.4	0.329
1.45912	-6.00048	0.397	0.325
1.49397	-5.98814	0.406	0.305
1.52882	-5.98091	0.417	0.286
1.56367	-5.9774	0.422	0.269
1.59852	-5.9764	0.424	0.263
--	--	--	--
--	--	--	--
1.59852	-5.83937	0.579	0.077
1.56367	-5.83681	0.579	0.081
1.52882	-5.82898	0.578	0.088
1.49397	-5.81611	0.571	0.108
1.45912	-5.8003	0.551	0.15
1.42428	-5.78583	0.511	0.199
1.38943	-5.77302	0.491	0.224
1.35458	-5.75869	0.483	0.224
1.31973	-5.74202	0.482	0.221
1.28488	-5.72436	0.482	0.225
1.25003	-5.70785	0.482	0.229
1.21518	-5.69444	0.472	0.24
1.18033	-5.68506	0.462	0.256
1.14548	-5.67871	0.441	0.285
1.11064	-5.67171	0.414	0.323
1.07579	-5.65541	0.37	0.381
1.04094	-5.61384	0.314	0.465
1.00609	-5.55193	0.329	0.444
0.97124	-5.5121	0.377	0.38
0.93639	-5.50045	0.377	0.378
0.93639	-5.50045	0.377	0.378
0.91175	-5.5035	0.371	0.383
0.88711	-5.51295	0.358	0.407
0.86247	-5.52968	0.327	0.445
0.83782	-5.55469	0.292	0.499
0.81318	-5.58815	0.249	0.563
0.78854	-5.63254	0.142	0.715
0.7639	-5.68756	0.085	0.797
0.73926	-5.74287	0.073	0.815
0.71461	-5.79537	0.068	0.822
0.68997	-5.84414	0.07	0.822
0.66533	-5.88866	0.069	0.818
0.64069	-5.92857	0.071	0.816
0.61605	-5.96361	0.074	0.812
0.5914	-5.99358	0.076	0.807
0.56676	-6.01828	0.077	0.805
0.54212	-6.03752	0.079	0.806
0.51748	-6.05114	0.077	0.803
0.49284	-6.05914	0.075	0.804
0.4682	-6.06175	0.075	0.806
0.4682	-6.06175	0.075	0.806
0.44355	-5.99807	0.185	0.649
0.41891	-5.96614	0.361	0.396
0.39427	-5.94163	0.377	0.368
0.36963	-5.91443	0.388	0.354
0.34499	-5.8871	0.4	0.336
0.32034	-5.86286	0.411	0.318
0.2957	-5.84504	0.434	0.29
0.27106	-5.83627	0.457	0.254
0.24642	-5.83691	0.485	0.22
0.22178	-5.84487	0.504	0.192
0.19713	-5.85688	0.514	0.175
0.17249	-5.86827	0.522	0.165
0.14785	-5.87033	0.503	0.196
0.12321	-5.85961	0.477	0.231
0.09857	-5.84771	0.496	0.201
0.07393	-5.84128	0.535	0.139
0.04928	-5.83938	0.564	0.1
0.02464	-5.83926	0.577	0.083
0	-5.83937	0.579	0.077
--	--	--	--
--	--	--	--
0	-5.75282	0.2	0.628
0.02464	-5.75552	0.211	0.613
0.04928	-5.76283	0.248	0.563
0.07393	-5.77223	0.307	0.475
0.09857	-5.77948	0.386	0.357
0.12321	-5.781	0.457	0.25
0.14785	-5.77699	0.504	0.188
0.17249	-5.76957	0.523	0.154
0.19713	-5.76072	0.532	0.14
0.22178	-5.75224	0.544	0.123
0.24642	-5.74553	0.566	0.103
0.27106	-5.74061	0.589	0.079
0.2957	-5.7361	0.614	0.05
0.32034	-5.73098	0.632	0.037
0.34499	-5.72571	0.639	0.031
0.36963	-5.72432	0.567	0.125
0.39427	-5.79011	0.086	0.797
0.41891	-5.88563	0.073	0.812
0.44355	-5.96465	0.243	0.564
0.4682	-5.97953	0.349	0.41
0.4682	-5.97953	0.349	0.41
0.49284	-5.97617	0.345	0.415
0.51748	-5.96644	0.338	0.427
0.54212	-5.95112	0.325	0.445
0.56676	-5.93108	0.311	0.465
0.5914	-5.90701	0.3	0.483
0.61605	-5.87943	0.287	0.498
0.64069	-5.84871	0.276	0.516
0.66533	-5.81516	0.265	0.531
0.68997	-5.77906	0.253	0.547
0.71461	-5.74078	0.246	0.557
0.73926	-5.70076	0.237	0.573
0.7639	-5.6595	0.232	0.586
0.78854	-5.61609	0.189	0.645
0.81318	-5.5637	0.125	0.744
0.83782	-5.50784	0.166	0.691
0.86247	-5.46187	0.304	0.493
0.88711	-5.43812	0.46	0.263
0.91175	-5.43056	0.525	0.173
0.93639	-5.42906	0.538	0.149
0.93639	-5.42906	0.538	0.149
0.97124	-5.42401	0.516	0.182
1.00609	-5.43174	0.398	0.348
1.04094	-5.46451	0.39	0.355
1.07579	-5.48655	0.414	0.32
1.11064	-5.50296	0.418	0.307
1.14548	-5.5166	0.416	0.309
1.18033	-5.52829	0.41	0.315
1.21518	-5.53974	0.412	0.312
1.25003	-5.55605	0.433	0.284
1.28488	-5.58403	0.474	0.231
1.31973	-5.62229	0.506	0.182
1.35458	-5.66343	0.514	0.163
1.38943	-5.70151	0.507	0.168
1.42428	-5.73158	0.467	0.214
1.45912	-5.74884	0.399	0.315
1.49397	-5.75433	0.327	0.432
1.52882	-5.75439	0.266	0.53
1.56367	-5.75331	0.219	0.603
1.59852	-5.75282	0.2	0.629
--	--	--	--
--	--	--	--
1.59852	-5.54821	0.549	0.095
1.56367	-5.5436	0.543	0.106
1.52882	-5.53022	0.532	0.126
1.49397	-5.50963	0.524	0.138
1.45912	-5.48544	0.528	0.134
1.42428	-5.46792	0.505	0.177
1.38943	-5.46602	0.48	0.217
1.35458	-5.46931	0.482	0.222
1.31973	-5.47122	0.493	0.207
1.28488	-5.46637	0.523	0.168
1.25003	-5.44825	0.563	0.122
1.21518	-5.41719	0.58	0.106
1.18033	-5.38365	0.567	0.128
1.14548	-5.35846	0.538	0.169
1.11064	-5.34809	0.494	0.223
1.07579	-5.353	0.457	0.272
1.04094	-5.36808	0.434	0.306
1.00609	-5.378	0.358	0.412
0.97124	-5.33375	0.307	0.492
0.93639	-5.30108	0.476	0.251
0.93639	-5.30108	0.476	0.251
0.91175	-5.3153	0.388	0.383
0.88711	-5.35067	0.296	0.503
0.86247	-5.38631	0.377	0.391
0.83782	-5.40761	0.486	0.232
0.81318	-5.42132	0.542	0.161
0.78854	-5.43422	0.574	0.118
0.7639	-5.44975	0.602	0.086
0.73926	-5.46993	0.626	0.062
0.71461	-5.49508	0.639	0.045
0.68997	-5.52396	0.647	0.033
0.66533	-5.5546	0.653	0.029
0.64069	-5.58517	0.651	0.024
0.61605	-5.61414	0.653	0.023
0.5914	-5.64035	0.653	0.021
0.56676	-5.66292	0.652	0.021
0.54212	-5.68114	0.651	0.02
0.51748	-5.69452	0.648	0.019
0.49284	-5.70268	0.648	0.019
0.4682	-5.70542	0.649	0.02
0.4682	-5.70542	0.649	0.02
0.44355	-5.70616	0.647	0.024
0.41891	-5.70823	0.644	0.028
0.39427	-5.71065	0.624	0.057
0.36963	-5.68511	0.153	0.712
0.34499	-5.60308	0.124	0.739
0.32034	-5.54537	0.232	0.574
0.2957	-5.52537	0.338	0.413
0.27106	-5.52426	0.386	0.342
0.24642	-5.52558	0.413	0.306
0.22178	-5.52389	0.427	0.284
0.19713	-5.51925	0.442	0.267
0.17249	-5.51407	0.458	0.243
0.14785	-5.51136	0.479	0.211
0.12321	-5.51362	0.498	0.175
0.09857	-5.52101	0.519	0.144
0.07393	-5.53078	0.531	0.124
0.04928	-5.53981	0.542	0.108
0.02464	-5.54601	0.548	0.1
0	-5.54821	0.549	0.095
--	--	--	--
--	--	--	--
0	-5.44568	0.45	0.251
0.02464	-5.44579	0.455	0.248
0.04928	-5.44597	0.463	0.246
0.07393	-5.44573	0.473	0.233
0.09857	-5.44382	0.486	0.211
0.12321	-5.43791	0.51	0.179
0.14785	-5.42591	0.536	0.144
0.17249	-5.40828	0.561	0.113
0.19713	-5.38746	0.576	0.097
0.22178	-5.366	0.586	0.088
0.24642	-5.34622	0.591	0.09
0.27106	-5.33072	0.572	0.119
0.2957	-5.32831	0.434	0.319
0.32034	-5.35941	0.3	0.488
0.34499	-5.37936	0.368	0.377
0.36963	-5.37667	0.404	0.312
0.39427	-5.36607	0.419	0.289
0.41891	-5.35532	0.425	0.282
0.44355	-5.34783	0.425	0.275
0.4682	-5.34517	0.425	0.275
0.4682	-5.34517	0.425	0.275
0.49284	-5.34465	0.426	0.276
0.51748	-5.34314	0.427	0.275
0.54212	-5.34082	0.427	0.275
0.56676	-5.3379	0.427	0.275
0.5914	-5.33464	0.429	0.275
0.61605	-5.33119	0.429	0.275
0.64069	-5.32755	0.429	0.278
0.66533	-5.32345	0.427	0.282
0.68997	-5.31832	0.426	0.288
0.71461	-5.31135	0.42	0.301
0.73926	-5.3019	0.408	0.318
0.7639	-5.29025	0.396	0.341
0.78854	-5.27783	0.37	0.382
0.81318	-5.26577	0.328	0.442
0.83782	-5.25312	0.267	0.527
0.86247	-5.23715	0.197	0.631
0.88711	-5.22378	0.365	0.405
0.91175	-5.22125	0.195	0.648
0.93639	-5.21798	0.066	0.834
0.93639	-5.21798	0.066	0.834
0.97124	-5.22685	0.297	0.5
1.00609	-5.2296	0.483	0.236
1.04094	-5.22119	0.52	0.186
1.07579	-5.2048	0.512	0.196
1.11064	-5.18267	0.496	0.217
1.14548	-5.1856	0.604	0.088
1.18033	-5.21504	0.611	0.078
1.21518	-5.24312	0.613	0.07
1.25003	-5.27272	0.616	0.058
1.28488	-5.3057	0.613	0.054
1.31973	-5.34097	0.607	0.053
1.35458	-5.37607	0.595	0.062
1.38943	-5.40865	0.572	0.094
1.42428	-5.43424	0.522	0.162
1.45912	-5.44363	0.468	0.242
1.49397	-5.44496	0.452	0.262
1.52882	-5.44555	0.449	0.266
1.56367	-5.44575	0.452	0.259
1.59852	-5.44568	0.45	0.251
--	--	--	--
--	--	--	--
1.59852	-5.42901	0.481	0.209
1.56367	-5.42742	0.474	0.219
1.52882	-5.42236	0.451	0.255
1.49397	-5.41175	0.403	0.319
1.45912	-5.39182	0.341	0.412
1.42428	-5.35952	0.277	0.509
1.38943	-5.3144	0.23	0.575
1.35458	-5.25885	0.22	0.595
1.31973	-5.20131	0.33	0.447
1.28488	-5.16384	0.502	0.199
1.25003	-5.13736	0.512	0.185
1.21518	-5.12144	0.487	0.228
1.18033	-5.12729	0.47	0.259
1.14548	-5.14828	0.486	0.24
1.11064	-5.14254	0.599	0.12
1.07579	-5.13483	0.116	0.767
1.04094	-5.1614	0.057	0.848
1.00609	-5.18184	0.051	0.855
0.97124	-5.1917	0.059	0.841
0.93639	-5.18642	0.035	0.878
0.93639	-5.18642	0.035	0.878
0.91175	-5.19562	0.06	0.837
0.88711	-5.21597	0.127	0.739
0.86247	-5.22021	0.459	0.272
0.83782	-5.21205	0.505	0.21
0.81318	-5.19921	0.522	0.187
0.78854	-5.18443	0.543	0.167
0.7639	-5.18292	0.6	0.098
0.73926	-5.19579	0.605	0.083
0.71461	-5.20804	0.606	0.083
0.68997	-5.21866	0.605	0.079
0.66533	-5.22816	0.608	0.072
0.64069	-5.23679	0.614	0.065
0.61605	-5.24456	0.62	0.06
0.5914	-5.25137	0.627	0.051
0.56676	-5.25709	0.635	0.045
0.54212	-5.2616	0.637	0.04
0.51748	-5.26487	0.641	0.035
0.49284	-5.26684	0.645	0.032
0.4682	-5.26749	0.645	0.032
0.4682	-5.26749	0.645	0.032
0.44355	-5.268	0.646	0.03
0.41891	-5.26961	0.645	0.028
0.39427	-5.27248	0.648	0.026
0.36963	-5.27674	0.649	0.023
0.34499	-5.28217	0.65	0.021
0.32034	-5.28694	0.631	0.046
0.2957	-5.27556	0.462	0.275
0.27106	-5.24363	0.433	0.313
0.24642	-5.24136	0.426	0.317
0.22178	-5.26142	0.318	0.463
0.19713	-5.29078	0.274	0.518
0.17249	-5.32081	0.282	0.501
0.14785	-5.34837	0.307	0.464
0.12321	-5.37239	0.34	0.412
0.09857	-5.39244	0.375	0.356
0.07393	-5.40827	0.417	0.301
0.04928	-5.41972	0.449	0.254
0.02464	-5.42667	0.472	0.221
0	-5.42901	0.481	0.209
--	--	--	--
--	--	--	--
0	-5.26172	0.606	0.066
0.02464	-5.26142	0.606	0.066
0.04928	-5.26049	0.604	0.065
0.07393	-5.25884	0.608	0.065
0.09857	-5.25634	0.605	0.066
0.12321	-5.25278	0.6	0.072
0.14785	-5.24787	0.597	0.076
0.17249	-5.24118	0.586	0.089
0.19713	-5.2319	0.562	0.119
0.22178	-5.21789	0.483	0.224
0.24642	-5.1943	0.323	0.445
0.27106	-5.16255	0.202	0.62
0.2957	-5.13913	0.266	0.54
0.32034	-5.12328	0.417	0.32
0.34499	-5.10406	0.487	0.231
0.36963	-5.08445	0.524	0.177
0.39427	-5.06713	0.553	0.149
0.41891	-5.05379	0.57	0.129
0.44355	-5.04546	0.579	0.116
0.4682	-5.04264	0.582	0.116
0.4682	-5.04264	0.582	0.116
0.49284	-5.04178	0.584	0.116
0.51748	-5.03936	0.581	0.116
0.54212	-5.03592	0.58	0.118
0.56676	-5.03257	0.579	0.119
0.5914	-5.03126	0.575	0.128
0.61605	-5.03466	0.565	0.135
0.64069	-5.0448	0.558	0.144
0.66533	-5.06143	0.551	0.147
0.68997	-5.08255	0.546	0.149
0.71461	-5.10591	0.543	0.152
0.73926	-5.12936	0.538	0.15
0.7639	-5.14894	0.548	0.131
0.78854	-5.14671	0.61	0.062
0.81318	-5.12201	0.637	0.049
0.83782	-5.09054	0.645	0.052
0.86247	-5.05807	0.633	0.076
0.88711	-5.03227	0.573	0.159
0.91175	-5.02799	0.394	0.387
0.93639	-5.0357	0.317	0.482
0.93639	-5.0357	0.317	0.482
0.97124	-5.01501	0.429	0.343
1.00609	-5.02221	0.613	0.113
1.04094	-5.05527	0.637	0.079
1.07579	-5.09394	0.574	0.157
1.11064	-5.08958	0.072	0.825
1.14548	-5.04693	0.045	0.865
1.18033	-4.99799	0.083	0.82
1.21518	-4.99532	0.51	0.19
1.25003	-5.03723	0.298	0.495
1.28488	-5.1065	0.252	0.558
1.31973	-5.16524	0.428	0.303
1.35458	-5.19438	0.559	0.121
1.38943	-5.21317	0.583	0.088
1.42428	-5.22813	0.591	0.075
1.45912	-5.24023	0.599	0.067
1.49397	-5.24965	0.606	0.064
1.52882	-5.25637	0.604	0.065
1.56367	-5.26039	0.606	0.066
1.59852	-5.26172	0.606	0.066
--	--	--	--
--	--	--	--
1.59852	-4.98969	0.605	0.075
1.56367	-4.98797	0.607	0.075
1.52882	-4.98279	0.608	0.075
1.49397	-4.97422	0.606	0.076
1.45912	-4.96277	0.609	0.081
1.42428	-4.94999	0.605	0.088
1.38943	-4.93943	0.599	0.102
1.35458	-4.93616	0.582	0.122
1.31973	-4.9422	0.559	0.143
1.28488	-4.95411	0.538	0.174
1.25003	-4.9618	0.472	0.271
1.21518	-4.95099	0.2	0.658
1.18033	-4.96194	0.552	0.132
1.14548	-4.92854	0.513	0.195
1.11064	-4.91911	0.331	0.451
1.07579	-4.93116	0.261	0.552
1.04094	-4.94637	0.234	0.589
1.00609	-4.95909	0.239	0.589
0.97124	-4.96281	0.385	0.413
0.93639	-4.95885	0.507	0.271
0.93639	-4.95885	0.507	0.271
0.91175	-4.95424	0.437	0.359
0.88711	-4.92539	0.243	0.606
0.86247	-4.87242	0.18	0.687
0.83782	-4.8146	0.224	0.632
0.81318	-4.77544	0.528	0.228
0.78854	-4.78322	0.65	0.053
0.7639	-4.80382	0.65	0.045
0.73926	-4.8268	0.643	0.046
0.71461	-4.8493	0.637	0.05
0.68997	-4.86949	0.629	0.053
0.66533	-4.88566	0.621	0.058
0.64069	-4.89588	0.611	0.067
0.61605	-4.89861	0.6	0.084
0.5914	-4.89417	0.584	0.103
0.56676	-4.88528	0.573	0.124
0.54212	-4.87539	0.554	0.152
0.51748	-4.86713	0.536	0.182
0.49284	-4.86194	0.519	0.209
0.4682	-4.86021	0.512	0.222
0.4682	-4.86021	0.512	0.222
0.44355	-4.86722	0.455	0.298
0.41891	-4.89079	0.318	0.48
0.39427	-4.92833	0.241	0.582
0.36963	-4.97179	0.223	0.6
0.34499	-5.01677	0.237	0.577
0.32034	-5.06055	0.276	0.517
0.2957	-5.09632	0.36	0.395
0.27106	-5.08852	0.273	0.528
0.24642	-5.02135	0.142	0.728
0.22178	-4.94258	0.307	0.52
0.19713	-4.93739	0.605	0.098
0.17249	-4.9474	0.613	0.084
0.14785	-4.95745	0.614	0.079
0.12321	-4.96664	0.614	0.076
0.09857	-4.97461	0.607	0.074
0.07393	-4.98106	0.611	0.076
0.04928	-4.98581	0.608	0.074
0.02464	-4.98871	0.606	0.075
0	-4.98969	0.605	0.075
--	--	--	--
--	--	--	--
0	-4.88335	0.537	0.184
0.02464	-4.8828	0.538	0.182
0.04928	-4.88113	0.538	0.176
0.07393	-4.8783	0.542	0.172
0.09857	-4.87425	0.547	0.165
0.12321	-4.86899	0.545	0.159
0.14785	-4.86285	0.547	0.161
0.17249	-4.85735	0.53	0.181
0.19713	-4.86423	0.386	0.386
0.22178	-4.91291	0.435	0.321
0.24642	-4.91016	0.606	0.097
0.27106	-4.89962	0.611	0.095
0.2957	-4.88874	0.609	0.095
0.32034	-4.8779	0.605	0.101
0.34499	-4.86702	0.597	0.112
0.36963	-4.85586	0.584	0.128
0.39427	-4.8438	0.553	0.171
0.41891	-4.82856	0.464	0.284
0.44355	-4.8058	0.338	0.456
0.4682	-4.78663	0.311	0.488
0.4682	-4.78663	0.311	0.488
0.49284	-4.78505	0.313	0.484
0.51748	-4.78013	0.328	0.465
0.54212	-4.77192	0.369	0.411
0.56676	-4.76215	0.464	0.29
0.5914	-4.75356	0.55	0.176
0.61605	-4.74635	0.587	0.123
0.64069	-4.73977	0.608	0.101
0.66533	-4.73356	0.613	0.092
0.68997	-4.72779	0.615	0.094
0.71461	-4.72268	0.611	0.096
0.73926	-4.71866	0.6	0.111
0.7639	-4.7168	0.576	0.147
0.78854	-4.72153	0.478	0.28
0.81318	-4.74221	0.377	0.426
0.83782	-4.75786	0.231	0.621
0.86247	-4.81589	0.128	0.747
0.88711	-4.87125	0.142	0.723
0.91175	-4.91191	0.176	0.67
0.93639	-4.92639	0.226	0.602
0.93639	-4.92639	0.226	0.602
0.97124	-4.88713	0.188	0.664
1.00609	-4.8001	0.355	0.453
1.04094	-4.78257	0.627	0.112
1.07579	-4.80144	0.633	0.093
1.11064	-4.83955	0.578	0.145
1.14548	-4.86545	0.41	0.368
1.18033	-4.87511	0.33	0.482
1.21518	-4.90284	0.149	0.726
1.25003	-4.862	0.041	0.874
1.28488	-4.82034	0.386	0.389
1.31973	-4.83246	0.531	0.182
1.35458	-4.84958	0.547	0.154
1.38943	-4.86205	0.548	0.148
1.42428	-4.86935	0.547	0.151
1.45912	-4.87416	0.545	0.158
1.49397	-4.87798	0.545	0.165
1.52882	-4.88091	0.54	0.172
1.56367	-4.88274	0.537	0.181
1.59852	-4.88335	0.537	0.184
--	--	--	--
--	--	--	--
1.59852	-4.78409	0.633	0.04
1.56367	-4.78193	0.632	0.041
1.52882	-4.77582	0.632	0.044
1.49397	-4.76669	0.632	0.049
1.45912	-4.75557	0.632	0.051
1.42428	-4.74314	0.63	0.057
1.38943	-4.72982	0.626	0.072
1.35458	-4.71702	0.593	0.123
1.31973	-4.724	0.217	0.637
1.28488	-4.78162	0.146	0.731
1.25003	-4.79582	0.381	0.402
1.21518	-4.79476	0.241	0.591
1.18033	-4.77679	0.153	0.718
1.14548	-4.73773	0.342	0.473
1.11064	-4.72054	0.504	0.241
1.07579	-4.71232	0.557	0.15
1.04094	-4.6974	0.538	0.178
1.00609	-4.75832	0.422	0.387
0.97124	-4.7772	0.65	0.094
0.93639	-4.78047	0.663	0.075
0.93639	-4.78047	0.663	0.075
0.91175	-4.77428	0.661	0.08
0.88711	-4.76096	0.65	0.091
0.86247	-4.74968	0.63	0.109
0.83782	-4.74349	0.506	0.267
0.81318	-4.70266	0.316	0.507
0.78854	-4.6736	0.362	0.45
0.7639	-4.64742	0.407	0.398
0.73926	-4.6338	0.476	0.307
0.71461	-4.63374	0.507	0.259
0.68997	-4.64431	0.502	0.263
0.66533	-4.6626	0.46	0.311
0.64069	-4.68512	0.406	0.373
0.61605	-4.7082	0.372	0.42
0.5914	-4.72885	0.364	0.432
0.56676	-4.74456	0.409	0.372
0.54212	-4.75434	0.461	0.302
0.51748	-4.76006	0.473	0.284
0.49284	-4.76315	0.471	0.289
0.4682	-4.76412	0.47	0.29
0.4682	-4.76412	0.47	0.29
0.44355	-4.75703	0.584	0.138
0.41891	-4.7531	0.639	0.064
0.39427	-4.75091	0.654	0.045
0.36963	-4.74971	0.658	0.042
0.34499	-4.75454	0.61	0.087
0.32034	-4.76649	0.59	0.1
0.2957	-4.78003	0.586	0.108
0.27106	-4.79366	0.572	0.118
0.24642	-4.80607	0.56	0.135
0.22178	-4.81395	0.519	0.193
0.19713	-4.7949	0.272	0.546
0.17249	-4.75422	0.602	0.092
0.14785	-4.75797	0.639	0.044
0.12321	-4.76392	0.639	0.04
0.09857	-4.77011	0.637	0.037
0.07393	-4.77576	0.632	0.037
0.04928	-4.78024	0.635	0.038
0.02464	-4.7831	0.633	0.04
0	-4.78409	0.633	0.04
--	--	--	--
--	--	--	--
0	-4.66385	0.581	0.134
0.02464	-4.66301	0.582	0.134
0.04928	-4.66055	0.583	0.13
0.07393	-4.65668	0.584	0.126
0.09857	-4.65194	0.585	0.124
0.12321	-4.64821	0.573	0.138
0.14785	-4.65784	0.415	0.354
0.17249	-4.71683	0.2	0.661
0.19713	-4.74555	0.643	0.05
0.22178	-4.74354	0.65	0.038
0.24642	-4.74217	0.653	0.036
0.27106	-4.74185	0.653	0.036
0.2957	-4.74242	0.654	0.039
0.32034	-4.74352	0.65	0.041
0.34499	-4.74431	0.632	0.057
0.36963	-4.73984	0.581	0.112
0.39427	-4.73193	0.571	0.132
0.41891	-4.72715	0.536	0.186
0.44355	-4.72895	0.46	0.3
0.4682	-4.73381	0.438	0.344
0.4682	-4.73381	0.438	0.344
0.49284	-4.73136	0.423	0.358
0.51748	-4.72427	0.386	0.412
0.54212	-4.71298	0.342	0.472
0.56676	-4.69781	0.297	0.537
0.5914	-4.67928	0.271	0.573
0.61605	-4.65833	0.262	0.589
0.64069	-4.63589	0.265	0.586
0.66533	-4.61216	0.265	0.585
0.68997	-4.58679	0.278	0.563
0.71461	-4.56096	0.305	0.521
0.73926	-4.54206	0.309	0.505
0.7639	-4.55692	0.214	0.642
0.78854	-4.60761	0.166	0.7
0.81318	-4.6571	0.335	0.461
0.83782	-4.67048	0.557	0.155
0.86247	-4.66808	0.604	0.099
0.88711	-4.66681	0.609	0.089
0.91175	-4.66766	0.608	0.086
0.93639	-4.66821	0.608	0.087
0.93639	-4.66821	0.608	0.087
0.97124	-4.66753	0.611	0.085
1.00609	-4.67172	0.604	0.091
1.04094	-4.66979	0.324	0.498
1.07579	-4.64067	0.518	0.225
1.11064	-4.64239	0.512	0.228
1.14548	-4.66533	0.439	0.317
1.18033	-4.69006	0.498	0.242
1.21518	-4.69972	0.461	0.299
1.25003	-4.69685	0.373	0.42
1.28488	-4.68776	0.44	0.329
1.31973	-4.68489	0.412	0.364
1.35458	-4.63795	0.276	0.54
1.38943	-4.64065	0.565	0.131
1.42428	-4.64941	0.578	0.118
1.45912	-4.65608	0.581	0.121
1.49397	-4.66032	0.581	0.126
1.52882	-4.6626	0.582	0.131
1.56367	-4.66359	0.581	0.133
1.59852	-4.66385	0.581	0.134
--	--	--	--
--	--	--	--
1.59852	-4.59973	0.633	0.057
1.56367	-4.59969	0.633	0.057
1.52882	-4.59923	0.629	0.058
1.49397	-4.59755	0.626	0.061
1.45912	-4.59416	0.619	0.076
1.42428	-4.58994	0.593	0.108
1.38943	-4.59149	0.473	0.279
1.35458	-4.62705	0.364	0.42
1.31973	-4.63404	0.369	0.411
1.28488	-4.64801	0.439	0.323
1.25003	-4.64437	0.588	0.12
1.21518	-4.63134	0.613	0.084
1.18033	-4.6163	0.59	0.105
1.14548	-4.59337	0.493	0.236
1.11064	-4.54373	0.349	0.438
1.07579	-4.54006	0.345	0.471
1.04094	-4.60271	0.5	0.239
1.00609	-4.61333	0.627	0.06
0.97124	-4.60068	0.642	0.043
0.93639	-4.59314	0.646	0.038
0.93639	-4.59314	0.646	0.038
0.91175	-4.59585	0.644	0.042
0.88711	-4.60062	0.638	0.047
0.86247	-4.59928	0.622	0.07
0.83782	-4.58642	0.593	0.122
0.81318	-4.56433	0.532	0.209
0.78854	-4.53615	0.414	0.372
0.7639	-4.50412	0.227	0.625
0.73926	-4.47799	0.202	0.661
0.71461	-4.49021	0.281	0.54
0.68997	-4.52102	0.286	0.53
0.66533	-4.55514	0.308	0.502
0.64069	-4.58713	0.343	0.453
0.61605	-4.61485	0.381	0.401
0.5914	-4.63774	0.41	0.362
0.56676	-4.65607	0.425	0.338
0.54212	-4.67018	0.425	0.336
0.51748	-4.68023	0.421	0.338
0.49284	-4.68626	0.415	0.344
0.4682	-4.68826	0.412	0.344
0.4682	-4.68826	0.412	0.344
0.44355	-4.67866	0.312	0.486
0.41891	-4.65185	0.212	0.638
0.39427	-4.61973	0.203	0.651
0.36963	-4.59206	0.276	0.553
0.34499	-4.5762	0.417	0.355
0.32034	-4.573	0.527	0.203
0.2957	-4.57666	0.574	0.132
0.27106	-4.58318	0.593	0.106
0.24642	-4.59086	0.601	0.096
0.22178	-4.59888	0.595	0.096
0.19713	-4.60646	0.584	0.116
0.17249	-4.61124	0.537	0.185
0.14785	-4.60057	0.396	0.393
0.12321	-4.58969	0.579	0.132
0.09857	-4.59256	0.618	0.08
0.07393	-4.59575	0.628	0.065
0.04928	-4.59801	0.632	0.06
0.02464	-4.59931	0.635	0.057
0	-4.59973	0.633	0.057
--	--	--	--
--	--	--	--
0	-4.43558	0.551	0.126
0.02464	-4.43469	0.553	0.125
0.04928	-4.43221	0.552	0.126
0.07393	-4.42927	0.538	0.148
0.09857	-4.44715	0.144	0.749
0.12321	-4.51227	0.103	0.811
0.14785	-4.55965	0.445	0.328
0.17249	-4.55764	0.579	0.136
0.19713	-4.54399	0.586	0.13
0.22178	-4.52573	0.579	0.14
0.24642	-4.50478	0.562	0.164
0.27106	-4.48443	0.499	0.251
0.2957	-4.47548	0.314	0.499
0.32034	-4.4874	0.238	0.603
0.34499	-4.50482	0.32	0.485
0.36963	-4.51561	0.459	0.286
0.39427	-4.51842	0.544	0.165
0.41891	-4.51789	0.576	0.12
0.44355	-4.51688	0.587	0.102
0.4682	-4.51646	0.595	0.093
0.4682	-4.51646	0.595	0.093
0.49284	-4.51635	0.592	0.094
0.51748	-4.51585	0.593	0.101
0.54212	-4.51455	0.59	0.107
0.56676	-4.51193	0.583	0.118
0.5914	-4.50748	0.576	0.13
0.61605	-4.50084	0.562	0.155
0.64069	-4.49189	0.537	0.184
0.66533	-4.48103	0.502	0.231
0.68997	-4.4699	0.452	0.302
0.71461	-4.46362	0.364	0.428
0.73926	-4.47169	0.319	0.49
0.7639	-4.47141	0.471	0.279
0.78854	-4.45487	0.532	0.192
0.81318	-4.44984	0.639	0.077
0.83782	-4.45956	0.643	0.072
0.86247	-4.46981	0.644	0.069
0.88711	-4.4793	0.648	0.063
0.91175	-4.48655	0.648	0.062
0.93639	-4.48938	0.648	0.06
0.93639	-4.48938	0.648	0.06
0.97124	-4.48768	0.647	0.067
1.00609	-4.48389	0.629	0.083
1.04094	-4.48042	0.578	0.15
1.07579	-4.48432	0.382	0.401
1.11064	-4.48406	0.489	0.257
1.14548	-4.48754	0.625	0.06
1.18033	-4.50581	0.633	0.04
1.21518	-4.52942	0.628	0.04
1.25003	-4.55341	0.62	0.052
1.28488	-4.57428	0.602	0.081
1.31973	-4.5862	0.529	0.196
1.35458	-4.57761	0.406	0.378
1.38943	-4.53973	0.12	0.773
1.42428	-4.47113	0.063	0.858
1.45912	-4.42718	0.472	0.257
1.49397	-4.42574	0.564	0.116
1.52882	-4.42979	0.562	0.117
1.56367	-4.4339	0.551	0.124
1.59852	-4.43558	0.551	0.126
--	--	--	--
--	--	--	--
1.59852	-4.35672	0.076	0.875
1.56367	-4.35505	0.079	0.869
1.52882	-4.35216	0.107	0.83
1.49397	-4.36644	0.068	0.883
1.45912	-4.39988	0.037	0.914
1.42428	-4.44205	0.147	0.753
1.38943	-4.47534	0.166	0.729
1.35458	-4.49545	0.318	0.502
1.31973	-4.49353	0.467	0.285
1.28488	-4.47854	0.535	0.189
1.25003	-4.45976	0.558	0.151
1.21518	-4.44343	0.571	0.133
1.18033	-4.43392	0.568	0.141
1.14548	-4.43132	0.537	0.188
1.11064	-4.43312	0.515	0.207
1.07579	-4.42409	0.564	0.134
1.04094	-4.40025	0.573	0.114
1.00609	-4.38578	0.585	0.097
0.97124	-4.37817	0.59	0.092
0.93639	-4.37576	0.587	0.092
0.93639	-4.37576	0.587	0.092
0.91175	-4.37822	0.589	0.095
0.88711	-4.38548	0.58	0.101
0.86247	-4.39717	0.573	0.118
0.83782	-4.41272	0.554	0.146
0.81318	-4.43083	0.532	0.19
0.78854	-4.43678	0.595	0.134
0.7639	-4.4303	0.601	0.126
0.73926	-4.42117	0.554	0.18
0.71461	-4.39312	0.446	0.332
0.68997	-4.36318	0.479	0.287
0.66533	-4.34258	0.533	0.212
0.64069	-4.33134	0.569	0.162
0.61605	-4.32718	0.595	0.13
0.5914	-4.32651	0.61	0.115
0.56676	-4.32685	0.621	0.099
0.54212	-4.32717	0.623	0.09
0.51748	-4.32723	0.63	0.082
0.49284	-4.32712	0.633	0.075
0.4682	-4.32705	0.633	0.075
0.4682	-4.32705	0.633	0.075
0.44355	-4.3294	0.635	0.076
0.41891	-4.33682	0.637	0.078
0.39427	-4.34966	0.64	0.078
0.36963	-4.3674	0.639	0.078
0.34499	-4.38862	0.632	0.084
0.32034	-4.41064	0.61	0.113
0.2957	-4.42615	0.498	0.27
0.27106	-4.42288	0.318	0.516
0.24642	-4.4115	0.295	0.533
0.22178	-4.4036	0.362	0.425
0.19713	-4.40186	0.449	0.292
0.17249	-4.40459	0.502	0.205
0.14785	-4.40932	0.527	0.165
0.12321	-4.41446	0.533	0.157
0.09857	-4.4169	0.453	0.283
0.07393	-4.38511	0.074	0.877
0.04928	-4.36021	0.076	0.876
0.02464	-4.35656	0.075	0.873
0	-4.35672	0.076	0.875
--	--	--	--
--	--	--	--
0	-4.32411	0.222	0.668
0.02464	-4.32511	0.199	0.701
0.04928	-4.33116	0.169	0.739
0.07393	-4.33671	0.154	0.758
0.09857	-4.33766	0.15	0.763
0.12321	-4.33866	0.152	0.758
0.14785	-4.34114	0.16	0.747
0.17249	-4.34506	0.187	0.707
[truncated: 8,422 more rows]

## Sheet: Figure 2
Figure 2b
10	388
10.0171	347
10.0342	396
10.0513	384
10.0685	350
10.0856	328
10.1027	336
10.1198	340
10.1369	384
10.154	358
10.1712	394
10.1883	364
10.2054	357
10.2225	356
10.2396	323
10.2568	344
10.2739	349
10.291	376
10.3081	372
10.3252	337
10.3423	385
10.3595	368
10.3766	327
10.3937	368
10.4108	357
10.4279	388
10.4451	347
10.4622	334
10.4793	352
10.4964	355
10.5135	353
10.5306	343
10.5478	377
10.5649	345
10.582	363
10.5991	311
10.6162	341
10.6333	348
10.6505	354
10.6676	353
10.6847	377
10.7018	363
10.7189	377
10.7361	364
10.7532	354
10.7703	372
10.7874	341
10.8045	405
10.8216	368
10.8387	344
10.8559	351
10.873	345
10.8901	370
10.9072	366
10.9243	400
10.9414	334
10.9586	335
10.9757	361
10.9928	360
11.0099	395
11.027	372
11.0442	352
11.0613	360
11.0784	339
11.0955	326
11.1126	329
11.1297	364
11.1469	346
11.164	375
11.1811	363
11.1982	369
11.2153	373
11.2325	383
11.2496	365
11.2667	353
11.2838	340
11.3009	354
11.318	374
11.3352	384
11.3523	392
11.3694	379
11.3865	377
11.4036	395
11.4207	360
11.4379	333
11.455	356
11.4721	362
11.4892	364
11.5063	331
11.5235	360
11.5406	335
11.5577	344
11.5748	341
11.5919	385
11.609	358
11.6262	364
11.6433	355
11.6604	337
11.6775	353
11.6946	364
11.7117	351
11.7289	365
11.746	378
11.7631	387
11.7802	375
11.7973	332
11.8144	333
11.8316	347
11.8487	387
11.8658	384
11.8829	353
11.9	385
11.9171	383
11.9343	375
11.9514	384
11.9685	387
11.9856	334
12.0027	380
12.0198	366
12.037	369
12.0541	381
12.0712	353
12.0883	390
12.1054	356
12.1226	384
12.1397	354
12.1568	336
12.1739	361
12.191	365
12.2081	341
12.2253	376
12.2424	350
12.2595	363
12.2766	355
12.2937	356
12.3109	363
12.328	380
12.3451	354
12.3622	388
12.3793	351
12.3964	363
12.4136	372
12.4307	386
12.4478	391
12.4649	403
12.482	346
12.4991	385
12.5163	338
12.5334	371
12.5505	348
12.5676	365
12.5847	355
12.6019	345
12.619	361
12.6361	376
12.6532	328
12.6703	391
12.6874	396
12.7045	367
12.7217	362
12.7388	379
12.7559	366
12.773	393
12.7901	406
12.8072	377
12.8244	334
12.8415	382
12.8586	373
12.8757	387
12.8928	358
12.91	382
12.9271	405
12.9442	370
12.9613	378
12.9784	370
12.9955	380
13.0127	391
13.0298	402
13.0469	381
13.064	377
13.0811	379
13.0983	390
13.1154	390
13.1325	383
13.1496	360
13.1667	365
13.1838	375
13.201	403
13.2181	397
13.2352	349
13.2523	386
13.2694	381
13.2865	395
13.3037	407
13.3208	376
13.3379	380
13.355	369
13.3721	371
13.3893	398
13.4064	385
13.4235	399
13.4406	399
13.4577	392
13.4748	410
13.4919	393
13.5091	404
13.5262	406
13.5433	417
13.5604	434
13.5775	356
13.5947	440
13.6118	382
13.6289	399
13.646	385
13.6631	426
13.6802	407
13.6974	424
13.7145	391
13.7316	401
13.7487	418
13.7658	429
13.7829	429
13.8001	398
13.8172	431
13.8343	404
13.8514	372
13.8685	392
13.8857	426
13.9028	411
13.9199	427
13.937	448
13.9541	497
13.9712	445
13.9884	452
14.0055	483
14.0226	455
14.0397	448
14.0568	506
14.0739	455
14.0911	525
14.1082	522
14.1253	560
14.1424	564
14.1595	561
14.1767	578
14.1938	555
14.2109	615
14.228	613
14.2451	648
14.2622	708
14.2794	695
14.2965	752
14.3136	781
14.3307	862
14.3478	863
14.3649	885
14.3821	929
14.3992	1023
14.4163	1069
14.4334	1185
14.4505	1272
14.4676	1328
14.4848	1426
14.5019	1552
14.519	1708
14.5361	1712
14.5532	1968
14.5703	2014
14.5875	2286
14.6046	2417
14.6217	2591
14.6388	2746
14.6559	2863
14.673	3000
14.6902	3149
14.7073	3226
14.7244	3410
14.7415	3366
14.7586	3398
14.7758	3600
14.7929	3653
14.81	3865
14.8271	4095
14.8442	4537
14.8613	4870
14.8785	5214
14.8956	5271
14.9127	4897
14.9298	4264
14.9469	3488
14.9641	2873
14.9812	2264
14.9983	1889
15.0154	1589
15.0325	1451
15.0496	1288
15.0668	1178
15.0839	1171
15.101	1077
15.1181	951
15.1352	893
15.1523	744
15.1695	715
15.1866	670
15.2037	630
15.2208	570
15.2379	545
15.2551	542
15.2722	544
15.2893	487
15.3064	487
15.3235	509
15.3406	489
15.3577	473
15.3749	485
15.392	463
15.4091	466
15.4262	439
15.4433	451
15.4605	454
15.4776	434
15.4947	396
15.5118	454
15.5289	442
15.546	408
15.5632	433
15.5803	450
15.5974	380
15.6145	421
15.6316	432
15.6487	398
15.6659	407
15.683	409
15.7001	430
15.7172	408
15.7343	383
15.7515	431
15.7686	419
15.7857	458
15.8028	431
15.8199	431
15.837	387
15.8542	437
15.8713	420
15.8884	442
15.9055	409
15.9226	412
15.9397	413
15.9569	447
15.974	442
15.9911	397
16.0082	437
16.0253	362
16.0424	420
16.0596	388
16.0767	396
16.0938	401
16.1109	392
16.128	428
16.1452	426
16.1623	362
16.1794	393
16.1965	405
16.2136	392
16.2307	439
16.2479	395
16.265	447
16.2821	442
16.2992	460
16.3163	417
16.3334	374
16.3506	412
16.3677	398
16.3848	405
16.4019	410
16.419	408
16.4362	412
16.4533	416
16.4704	427
16.4875	434
16.5046	409
16.5217	447
16.5389	414
16.556	443
16.5731	419
16.5902	447
16.6073	395
16.6244	437
16.6416	387
16.6587	427
16.6758	439
16.6929	422
16.71	425
16.7272	408
16.7443	478
16.7614	431
16.7785	444
16.7956	463
16.8127	441
16.8299	440
16.847	381
16.8641	425
16.8812	427
16.8983	396
16.9154	438
16.9325	408
16.9497	422
16.9668	419
16.9839	430
17.001	431
17.0181	442
17.0353	435
17.0524	426
17.0695	432
17.0866	434
17.1037	462
17.1209	416
17.138	444
17.1551	415
17.1722	423
17.1893	433
17.2064	424
17.2235	470
17.2407	439
17.2578	440
17.2749	434
17.292	416
17.3091	399
17.3263	443
17.3434	411
17.3605	452
17.3776	441
17.3947	428
17.4118	459
17.429	447
17.4461	434
17.4632	468
17.4803	493
17.4974	465
17.5145	438
17.5317	471
17.5488	455
17.5659	457
17.583	441
17.6001	472
17.6172	440
17.6344	463
17.6515	425
17.6686	453
17.6857	420
17.7028	445
17.72	473
17.7371	442
17.7542	440
17.7713	470
17.7884	446
17.8055	469
17.8227	463
17.8398	441
17.8569	442
17.874	441
17.8911	500
17.9082	462
17.9254	462
17.9425	479
17.9596	491
17.9767	436
17.9938	467
18.011	441
18.0281	454
18.0452	490
18.0623	440
18.0794	472
18.0965	460
18.1137	435
18.1308	466
18.1479	475
18.165	434
18.1821	471
18.1992	491
18.2164	467
18.2335	488
18.2506	437
18.2677	458
18.2848	492
18.302	454
18.3191	476
18.3362	466
18.3533	453
18.3704	466
18.3875	492
18.4047	460
18.4218	495
18.4389	501
18.456	512
18.4731	514
18.4902	458
18.5074	488
18.5245	472
18.5416	456
18.5587	482
18.5758	513
18.5929	480
18.6101	456
18.6272	510
18.6443	469
18.6614	510
18.6785	521
18.6957	508
18.7128	509
18.7299	507
18.747	561
18.7641	488
18.7812	539
18.7983	562
18.8155	624
18.8326	615
18.8497	628
18.8668	616
18.8839	586
18.9011	572
18.9182	587
18.9353	555
18.9524	529
18.9695	549
18.9867	574
19.0038	471
19.0209	493
19.038	491
19.0551	520
19.0722	503
19.0893	478
19.1065	515
19.1236	510
19.1407	503
19.1578	480
19.1749	521
19.1921	514
19.2092	535
19.2263	517
19.2434	564
19.2605	556
19.2776	492
19.2948	501
19.3119	512
19.329	501
19.3461	519
19.3632	561
19.3803	484
19.3975	468
19.4146	523
19.4317	521
19.4488	482
19.4659	513
19.483	553
19.5002	502
19.5173	541
19.5344	541
19.5515	528
19.5686	527
19.5858	525
19.6029	522
19.62	510
19.6371	491
19.6542	518
19.6713	514
19.6885	529
19.7056	515
19.7227	544
19.7398	512
19.7569	512
19.774	512
19.7912	487
19.8083	537
19.8254	492
19.8425	479
19.8596	523
19.8768	533
19.8939	507
19.911	469
19.9281	521
19.9452	545
19.9623	550
19.9795	542
19.9966	551
20.0137	529
20.0308	524
20.0479	529
20.065	528
20.0822	524
20.0993	511
20.1164	509
20.1335	559
20.1506	494
20.1678	513
20.1849	535
20.202	547
20.2191	508
20.2362	490
20.2533	479
20.2705	524
20.2876	559
20.3047	517
20.3218	552
20.3389	531
20.356	520
20.3732	529
20.3903	562
20.4074	548
20.4245	520
20.4416	528
20.4587	524
20.4759	535
20.493	557
20.5101	520
20.5272	562
20.5443	518
20.5615	515
20.5786	550
20.5957	540
20.6128	502
20.6299	526
20.647	506
20.6641	520
20.6813	543
20.6984	555
20.7155	557
20.7326	569
20.7497	554
20.7669	543
20.784	544
20.8011	540
20.8182	547
20.8353	520
20.8524	535
20.8696	512
20.8867	520
20.9038	576
20.9209	526
20.938	555
20.9551	518
20.9723	565
20.9894	518
21.0065	501
21.0236	490
21.0407	554
21.0578	517
21.075	507
21.0921	531
21.1092	537
21.1263	553
21.1434	550
21.1606	567
21.1777	525
21.1948	525
21.2119	555
21.229	581
21.2462	544
21.2633	516
21.2804	521
21.2975	558
21.3146	543
21.3317	516
21.3488	498
21.366	506
21.3831	565
21.4002	535
21.4173	540
21.4344	516
21.4516	495
21.4687	531
21.4858	469
21.5029	516
21.52	552
21.5371	548
21.5543	525
21.5714	505
21.5885	481
21.6056	517
21.6227	542
21.6398	527
21.657	544
21.6741	542
21.6912	550
21.7083	532
21.7254	523
21.7426	552
21.7597	537
21.7768	535
21.7939	484
21.811	451
21.8281	561
21.8453	482
21.8624	507
21.8795	532
21.8966	526
21.9137	515
21.9308	511
21.948	542
21.9651	522
21.9822	562
21.9993	474
22.0164	506
22.0336	508
22.0507	515
22.0678	538
22.0849	524
22.102	507
22.1191	522
22.1363	538
22.1534	506
22.1705	542
22.1876	529
22.2047	455
22.2218	514
22.239	497
22.2561	522
22.2732	540
22.2903	529
22.3074	533
22.3245	551
22.3417	552
22.3588	539
22.3759	568
22.393	523
22.4101	523
22.4273	530
22.4444	550
22.4615	517
22.4786	494
22.4957	548
22.5128	571
22.5299	538
22.5471	492
22.5642	511
22.5813	532
22.5984	498
22.6155	543
22.6327	511
22.6498	494
22.6669	532
22.684	485
22.7011	518
22.7183	560
22.7354	527
22.7525	530
22.7696	559
22.7867	567
22.8038	580
22.8209	576
22.8381	617
22.8552	636
22.8723	684
22.8894	682
22.9065	679
22.9236	691
22.9408	756
22.9579	724
22.975	707
22.9921	679
23.0092	671
23.0264	624
23.0435	586
23.0606	580
23.0777	574
23.0948	541
23.112	534
23.1291	513
23.1462	515
23.1633	526
23.1804	493
23.1975	541
23.2146	522
23.2318	491
23.2489	487
23.266	524
23.2831	469
23.3002	544
23.3174	491
23.3345	486
23.3516	493
23.3687	523
23.3858	488
23.4029	479
23.4201	490
23.4372	499
23.4543	489
23.4714	486
23.4885	473
23.5056	521
23.5228	480
23.5399	456
23.557	504
23.5741	464
23.5912	461
23.6084	514
23.6255	475
23.6426	507
23.6597	450
23.6768	446
23.6939	463
23.7111	501
23.7282	486
23.7453	497
23.7624	518
23.7795	482
23.7966	516
23.8138	426
23.8309	449
23.848	456
23.8651	460
23.8822	476
23.8993	510
23.9165	477
23.9336	488
23.9507	475
23.9678	462
23.9849	442
24.0021	446
24.0192	464
24.0363	471
24.0534	476
24.0705	487
24.0876	457
24.1048	445
24.1219	465
24.139	476
24.1561	427
24.1732	490
24.1903	413
24.2075	455
24.2246	469
24.2417	471
24.2588	456
24.2759	460
24.2931	513
24.3102	480
24.3273	483
24.3444	480
24.3615	507
24.3786	437
24.3957	437
24.4129	489
24.43	534
24.4471	473
24.4642	450
24.4813	476
24.4985	463
24.5156	449
24.5327	425
24.5498	444
24.5669	441
24.584	474
24.6012	447
24.6183	443
24.6354	481
24.6525	425
24.6696	434
24.6867	459
24.7039	436
24.721	413
24.7381	430
24.7552	435
24.7723	465
24.7894	443
24.8066	416
24.8237	447
24.8408	442
24.8579	468
24.875	486
24.8922	456
24.9093	437
24.9264	426
24.9435	435
24.9606	474
24.9778	457
24.9949	440
25.012	430
25.0291	493
25.0462	432
25.0633	450
25.0804	441
25.0976	449
25.1147	420
25.1318	435
25.1489	409
25.166	414
25.1832	445
25.2003	425
25.2174	418
25.2345	405
25.2516	439
25.2687	426
25.2859	448
25.303	402
25.3201	437
25.3372	404
25.3543	453
25.3714	453
25.3886	463
25.4057	400
25.4228	398
25.4399	405
25.457	402
25.4742	444
25.4913	424
25.5084	451
25.5255	415
25.5426	420
25.5597	448
25.5769	421
25.594	443
25.6111	425
25.6282	446
25.6453	455
25.6624	412
25.6796	401
25.6967	422
25.7138	421
25.7309	436
25.748	433
25.7651	395
25.7823	404
25.7994	421
25.8165	440
25.8336	422
25.8507	439
25.8679	434
25.885	424
25.9021	439
25.9192	411
25.9363	448
25.9534	413
25.9706	406
25.9877	395
26.0048	421
26.0219	425
26.039	436
26.0561	409
26.0733	412
26.0904	431
26.1075	421
26.1246	392
26.1417	413
26.1589	393
26.176	421
26.1931	386
26.2102	412
26.2273	412
26.2444	386
26.2615	422
26.2787	387
26.2958	422
26.3129	440
26.33	377
26.3471	418
26.3643	402
26.3814	409
26.3985	390
26.4156	437
26.4327	416
26.4499	402
26.467	376
26.4841	421
26.5012	376
26.5183	429
26.5354	418
26.5526	390
26.5697	413
26.5868	418
26.6039	386
26.621	402
26.6381	404
26.6552	432
26.6724	407
26.6895	402
26.7066	404
26.7237	396
26.7408	402
26.758	460
26.7751	405
26.7922	393
26.8093	411
26.8264	414
26.8436	415
26.8607	393
26.8778	402
26.8949	447
26.912	406
26.9291	408
26.9462	420
26.9634	396
26.9805	405
26.9976	419
27.0147	409
27.0318	391
27.049	401
27.0661	365
27.0832	418
27.1003	401
27.1174	411
27.1345	390
27.1517	424
27.1688	420
27.1859	354
27.203	402
27.2201	403
27.2372	431
27.2544	435
27.2715	397
27.2886	394
27.3057	395
27.3228	384
27.34	413
27.3571	344
27.3742	409
27.3913	412
27.4084	413
27.4255	373
27.4427	360
27.4598	366
27.4769	366
27.494	393
27.5111	410
27.5282	381
27.5454	397
27.5625	401
27.5796	413
27.5967	434
27.6138	354
27.6309	397
27.6481	376
27.6652	391
27.6823	352
27.6994	391
27.7165	386
27.7337	382
27.7508	406
27.7679	402
27.785	417
27.8021	398
27.8192	407
27.8364	424
27.8535	428
27.8706	411
27.8877	403
27.9048	440
27.9219	406
27.9391	409
27.9562	390
27.9733	429
27.9904	430
28.0075	429
28.0247	436
28.0418	446
28.0589	414
28.076	494
28.0931	408
28.1102	461
28.1273	439
28.1445	424
28.1616	449
28.1787	438
28.1958	443
28.2129	475
28.2301	448
28.2472	491
28.2643	491
28.2814	521
28.2985	525
28.3156	536
28.3328	509
28.3499	554
28.367	523
28.3841	527
28.4012	495
28.4184	526
28.4355	536
28.4526	488
28.4697	494
28.4868	498
28.5039	467
28.521	442
28.5382	448
28.5553	455
28.5724	442
28.5895	447
28.6066	459
28.6238	402
28.6409	430
28.658	383
28.6751	409
28.6922	458
28.7094	450
28.7265	456
28.7436	441
28.7607	477
28.7778	417
28.7949	453
28.812	471
28.8292	461
28.8463	434
28.8634	430
28.8805	452
28.8976	436
28.9148	452
28.9319	419
28.949	455
28.9661	398
28.9832	409
29.0003	440
29.0175	381
29.0346	380
29.0517	371
29.0688	405
29.0859	416
29.103	407
29.1202	393
29.1373	391
29.1544	417
29.1715	416
29.1886	380
29.2057	436
29.2229	434
29.24	381
29.2571	404
29.2742	401
29.2913	409
29.3085	404
29.3256	417
29.3427	485
29.3598	414
29.3769	436
29.394	430
29.4112	452
29.4283	464
29.4454	486
29.4625	459
29.4796	482
29.4967	476
29.5139	512
29.531	497
29.5481	502
29.5652	497
29.5823	529
29.5995	491
29.6166	502
29.6337	456
29.6508	458
29.6679	461
29.685	472
29.7022	470
29.7193	458
29.7364	475
29.7535	482
29.7706	480
29.7877	499
29.8049	465
29.822	499
29.8391	509
29.8562	534
29.8733	564
29.8905	559
29.9076	580
29.9247	629
29.9418	673
29.9589	599
29.976	623
29.9931	663
30.0103	558
30.0274	600
30.0445	521
30.0616	509
30.0787	510
30.0959	520
30.113	449
30.1301	457
30.1472	444
30.1643	491
30.1815	457
30.1986	438
30.2157	406
30.2328	433
30.2499	422
30.267	449
30.2842	421
30.3013	411
30.3184	458
30.3355	462
30.3526	427
30.3697	433
30.3868	468
30.404	476
30.4211	413
30.4382	470
30.4553	434
30.4724	443
30.4896	411
30.5067	416
30.5238	434
30.5409	438
30.558	423
30.5752	498
30.5923	482
30.6094	438
30.6265	438
30.6436	530
30.6607	547
30.6778	544
30.695	555
30.7121	556
30.7292	582
30.7463	595
30.7634	622
30.7806	567
30.7977	616
30.8148	596
30.8319	637
30.849	587
30.8661	626
30.8833	671
30.9004	655
30.9175	813
30.9346	718
30.9517	833
30.9688	911
30.986	966
31.0031	1066
31.0202	1174
31.0373	1350
31.0544	1536
31.0715	1604
31.0887	1903
31.1058	2113
31.1229	2123
31.14	2420
31.1571	2483
31.1743	2576
31.1914	2676
31.2085	2657
31.2256	2778
31.2427	2716
31.2598	2679
31.277	2657
31.2941	2624
31.3112	2682
31.3283	2572
31.3454	2575
31.3625	2565
31.3797	2618
31.3968	2611
31.4139	2649
31.431	2663
31.4481	2736
31.4653	2695
31.4824	2761
31.4995	2797
31.5166	2803
31.5337	2850
31.5508	2879
31.568	2958
31.5851	2897
31.6022	2952
31.6193	2846
31.6364	2902
31.6535	2711
31.6707	2750
31.6878	2578
31.7049	2455
31.722	2376
31.7391	2305
31.7563	2183
31.7734	2082
31.7905	1967
31.8076	1812
31.8247	1771
31.8418	1739
31.859	1648
31.8761	1614
31.8932	1546
31.9103	1554
31.9274	1493
31.9445	1439
31.9617	1399
31.9788	1352
31.9959	1284
32.013	1267
32.0301	1304
32.0472	1189
32.0644	1213
32.0815	1184
32.0986	1164
32.1157	1181
32.1328	1138
32.1499	1147
32.1671	1166
32.1842	1122
32.2013	1121
32.2184	1187
32.2355	1108
32.2527	1159
32.2698	1129
32.2869	1087
32.304	1119
32.3211	1126
32.3382	1112
32.3554	1144
32.3725	1166
32.3896	1157
32.4067	1165
32.4238	1168
32.4409	1143
32.4581	1271
32.4752	1202
32.4923	1240
32.5094	1265
32.5265	1262
32.5436	1280
32.5608	1309
32.5779	1253
32.595	1215
32.6121	1200
32.6292	1263
32.6463	1215
32.6635	1311
32.6806	1249
32.6977	1120
32.7148	1230
32.7319	1172
32.7491	1229
32.7662	1215
32.7833	1168
32.8004	1180
32.8175	1101
32.8347	1108
32.8518	1141
32.8689	1067
32.886	1016
32.9031	1038
32.9202	983
32.9374	1007
32.9545	1006
32.9716	920
32.9887	944
33.0058	876
33.0229	866
33.0401	875
33.0572	829
33.0743	851
33.0914	850
33.1085	856
33.1256	813
33.1428	814
33.1599	820
33.177	713
33.1941	748
33.2112	784
33.2283	752
33.2455	756
33.2626	860
33.2797	834
33.2968	727
33.3139	761
33.331	791
33.3482	894
33.3653	829
33.3824	850
33.3995	837
33.4166	822
33.4338	856
33.4509	842
33.468	865
33.4851	801
33.5022	813
33.5193	806
33.5365	722
33.5536	736
33.5707	762
33.5878	714
33.6049	648
33.6221	682
33.6392	672
33.6563	675
33.6734	634
33.6905	637
33.7076	614
33.7248	618
33.7419	579
33.759	578
33.7761	616
33.7932	581
33.8103	508
33.8275	552
33.8446	543
33.8617	546
33.8788	522
33.8959	552
33.913	514
33.9302	537
33.9473	543
33.9644	506
33.9815	566
33.9986	532
34.0157	559
34.0329	547
34.05	525
34.0671	516
34.0842	502
34.1013	522
34.1185	530
34.1356	543
34.1527	525
34.1698	546
34.1869	546
34.204	477
34.2212	534
34.2383	561
34.2554	550
34.2725	559
34.2896	540
34.3068	564
34.3239	609
34.341	541
34.3581	612
34.3752	611
34.3923	619
34.4094	573
34.4266	607
34.4437	583
34.4608	586
34.4779	619
34.495	558
34.5121	542
34.5293	529
34.5464	525
34.5635	516
34.5806	548
34.5977	551
34.6149	523
34.632	501
34.6491	536
34.6662	540
34.6833	516
34.7004	524
34.7176	460
34.7347	504
34.7518	483
34.7689	495
34.786	523
34.8032	491
34.8203	507
34.8374	514
34.8545	531
34.8716	501
34.8887	528
34.9059	468
34.923	498
34.9401	522
34.9572	517
34.9743	468
34.9914	476
35.0086	496
35.0257	492
35.0428	461
35.0599	500
35.077	529
35.0941	480
35.1113	484
35.1284	506
35.1455	500
35.1626	538
35.1797	533
35.1968	479
35.214	498
35.2311	506
35.2482	544
35.2653	492
35.2824	497
35.2996	508
35.3167	498
35.3338	511
35.3509	519
35.368	523
35.3851	553
35.4023	537
35.4194	543
35.4365	535
35.4536	561
35.4707	604
35.4879	579
35.505	575
35.5221	632
35.5392	602
35.5563	625
35.5734	621
35.5906	638
35.6077	647
35.6248	641
35.6419	708
35.659	691
35.6761	711
35.6933	752
35.7104	817
35.7275	821
35.7446	825
35.7617	829
35.7788	849
35.796	867
35.8131	917
35.8302	913
35.8473	950
35.8644	1014
35.8815	983
35.8987	1021
35.9158	952
35.9329	1035
35.95	921
35.9671	969
35.9843	908
36.0014	932
36.0185	828
36.0356	831
36.0527	820
36.0698	758
36.087	715
36.1041	736
36.1212	677
36.1383	719
36.1554	674
36.1726	686
36.1897	659
36.2068	625
36.2239	628
36.241	645
36.2581	592
36.2752	589
36.2924	646
36.3095	588
36.3266	559
36.3437	538
36.3608	590
36.378	569
36.3951	557
36.4122	577
36.4293	615
36.4464	569
36.4635	546
36.4807	581
36.4978	543
36.5149	592
36.532	545
36.5491	551
36.5662	558
36.5834	573
36.6005	533
36.6176	583
36.6347	595
36.6518	662
36.669	621
36.6861	624
36.7032	636
36.7203	615
36.7374	604
36.7545	619
36.7717	629
36.7888	691
36.8059	608
36.823	662
36.8401	620
36.8572	619
36.8744	642
36.8915	629
36.9086	600
36.9257	628
36.9428	613
36.9599	717
36.9771	610
36.9942	646
37.0113	642
37.0284	668
37.0455	629
37.0626	635
37.0798	635
37.0969	641
37.114	684
37.1311	691
37.1482	675
37.1653	663
37.1825	622
37.1996	656
37.2167	641
37.2338	633
37.2509	644
37.2681	651
37.2852	657
37.3023	620
37.3194	646
37.3365	613
37.3537	615
37.3708	609
37.3879	568
37.405	605
37.4221	582
37.4392	590
37.4564	615
37.4735	599
37.4906	572
37.5077	589
37.5248	571
37.5419	579
37.5591	578
37.5762	542
37.5933	558
37.6104	550
37.6275	567
37.6446	548
37.6618	581
37.6789	567
37.696	566
37.7131	538
37.7302	577
37.7473	583
37.7645	605
37.7816	591
37.7987	627
37.8158	601
37.8329	607
37.8501	612
37.8672	619
37.8843	619
37.9014	600
37.9185	685
37.9356	737
37.9528	807
37.9699	804
37.987	881
38.0041	941
38.0212	1033
38.0383	1109
38.0555	1220
38.0726	1280
38.0897	1413
38.1068	1539
38.1239	1473
38.141	1471
38.1582	1460
38.1753	1446
38.1924	1283
38.2095	1223
38.2266	1150
38.2437	1085
38.2609	1035
38.278	970
38.2951	929
38.3122	810
38.3293	859
38.3465	780
38.3636	793
38.3807	825
38.3978	869
38.4149	912
38.432	947
38.4492	1001
38.4663	1095
38.4834	1181
38.5005	1206
38.5176	1238
38.5348	1213
38.5519	1264
38.569	1224
38.5861	1117
38.6032	1086
38.6203	1086
38.6375	979
38.6546	941
38.6717	782
38.6888	761
38.7059	719
38.723	662
38.7402	648
38.7573	561
38.7744	562
38.7915	585
38.8086	523
38.8257	539
38.8429	510
38.86	519
38.8771	511
38.8942	554
38.9113	515
38.9284	490
38.9456	495
38.9627	489
38.9798	479
38.9969	500
39.014	493
39.0312	451
39.0483	487
39.0654	505
39.0825	475
39.0996	469
39.1167	495
39.1339	503
39.151	498
39.1681	503
39.1852	482
39.2023	513
39.2195	459
39.2366	475
39.2537	464
39.2708	484
39.2879	486
39.305	492
39.3222	502
39.3393	471
39.3564	547
39.3735	497
39.3906	500
39.4077	484
39.4249	530
39.442	529
39.4591	528
39.4762	487
39.4933	463
39.5104	527
39.5276	502
39.5447	524
39.5618	499
39.5789	504
39.596	484
39.6131	493
39.6303	490
39.6474	517
39.6645	528
39.6816	492
39.6987	517
39.7159	501
39.733	508
39.7501	538
39.7672	491
39.7843	566
39.8014	497
39.8186	520
39.8357	503
39.8528	505
39.8699	550
39.887	508
39.9041	580
39.9213	561
39.9384	533
39.9555	570
39.9726	529
39.9897	532
40.0069	539
40.024	515
40.0411	557
40.0582	525
40.0753	507
40.0924	525
40.1095	551
40.1267	554
40.1438	509
40.1609	517
40.178	522
40.1951	539
40.2123	536
40.2294	520
40.2465	524
40.2636	537
40.2807	517
40.2978	532
40.315	525
40.3321	522
40.3492	529
40.3663	515
40.3834	540
40.4006	516
40.4177	507
40.4348	511
40.4519	525
40.469	506
40.4861	515
40.5033	462
40.5204	464
40.5375	493
40.5546	504
40.5717	483
40.5888	493
40.606	491
40.6231	476
40.6402	433
40.6573	485
40.6744	477
40.6915	470
40.7087	474
40.7258	448
40.7429	480
40.76	449
40.7771	487
40.7942	501
40.8114	496
40.8285	489
40.8456	515
40.8627	460
40.8798	442
40.897	527
40.9141	432
40.9312	419
40.9483	453
40.9654	434
40.9825	448
40.9997	452
41.0168	446
41.0339	431
41.051	455
41.0681	475
41.0853	452
41.1024	448
41.1195	464
41.1366	453
41.1537	445
41.1708	438
41.188	467
41.2051	481
41.2222	449
41.2393	453
41.2564	483
41.2735	484
41.2907	457
41.3078	488
41.3249	436
41.342	469
41.3591	475
41.3762	476
41.3934	480
41.4105	488
41.4276	507
41.4447	532
41.4618	479
41.4789	522
41.4961	536
41.5132	489
41.5303	523
41.5474	575
41.5645	527
41.5817	536
41.5988	554
41.6159	567
41.633	541
41.6501	574
41.6672	563
41.6844	564
41.7015	557
41.7186	574
41.7357	555
41.7528	583
41.77	551
41.7871	597
41.8042	534
41.8213	598
41.8384	524
41.8555	541
41.8727	527
41.8898	519
41.9069	500
41.924	537
41.9411	492
41.9582	519
41.9753	463
41.9925	524
42.0096	459
42.0267	471
42.0438	485
42.0609	479
42.0781	502
42.0952	439
42.1123	481
42.1294	495
42.1465	444
42.1636	465
42.1808	470
42.1979	419
42.215	457
42.2321	425
42.2492	459
42.2664	451
42.2835	442
42.3006	443
42.3177	408
42.3348	422
42.3519	413
42.3691	447
42.3862	450
42.4033	406
42.4204	450
42.4375	422
42.4546	458
42.4718	429
42.4889	443
42.506	421
42.5231	446
42.5402	467
42.5573	434
42.5745	434
42.5916	416
42.6087	398
42.6258	407
42.6429	420
42.66	429
42.6772	451
42.6943	417
42.7114	420
42.7285	474
42.7456	454
42.7628	447
42.7799	438
42.797	453
42.8141	422
42.8312	440
42.8483	420
42.8655	438
42.8826	432
42.8997	444
42.9168	430
42.9339	432
42.9511	425
42.9682	422
42.9853	404
43.0024	381
43.0195	424
43.0366	454
43.0538	418
43.0709	403
43.088	454
43.1051	427
43.1222	402
43.1393	410
43.1565	400
43.1736	345
43.1907	412
43.2078	399
43.2249	435
43.242	405
43.2592	412
43.2763	396
43.2934	397
43.3105	384
43.3276	399
43.3447	391
43.3619	400
43.379	374
43.3961	385
43.4132	432
43.4303	430
43.4475	438
43.4646	423
43.4817	425
43.4988	416
43.5159	392
43.533	390
43.5502	426
43.5673	388
43.5844	422
43.6015	380
43.6186	470
43.6358	420
43.6529	432
43.67	421
43.6871	420
43.7042	462
43.7213	439
43.7385	457
43.7556	448
43.7727	451
43.7898	451
43.8069	418
43.824	451
43.8412	430
43.8583	430
43.8754	413
43.8925	419
43.9096	446
43.9267	390
43.9439	395
43.961	421
43.9781	404
43.9952	409
44.0123	384
44.0294	384
44.0466	397
44.0637	417
44.0808	426
44.0979	432
44.115	375
44.1322	413
44.1493	418
44.1664	388
44.1835	416
44.2006	394
[truncated: 2,091 more rows]

## Sheet: Figure 3
Figure 3a			Figure 3b
0.014	-1.397		3	4000000	Ta
0.01	-1.393		4	3520000	Ta-TaS2
0.018	-1.389		5	2810000	TaS2
0.019	-1.385		6	19000000	Au
0.026	-1.381		7	9400000	Pt
0.015	-1.377		8	3330000	2H-TaS2
0.016	-1.373		9	130000	graphite
0.013	-1.369		10	12	MoS2
0.008	-1.365		11	0.0008	NiO
0.002	-1.361
0.01	-1.357
0.017	-1.353
0.019	-1.349
0.014	-1.345
0.01	-1.341
0.018	-1.337
0.027	-1.333
0.008	-1.329
0.016	-1.325
0.009	-1.321
0.016	-1.317
0.017	-1.313
0.016	-1.309
0.032	-1.306
0.005	-1.301
0.008	-1.297
0.015	-1.293
0.013	-1.289
-0.006	-1.285
0.009	-1.281
0.028	-1.277
0.016	-1.274
0.017	-1.269
0.015	-1.265
0.012	-1.261
0.032	-1.257
0.014	-1.253
0.025	-1.249
0.012	-1.245
0.022	-1.241
0.031	-1.237
0.019	-1.233
0.01	-1.229
0.02	-1.225
0.027	-1.221
0.022	-1.217
0.019	-1.213
0.017	-1.21
0.025	-1.205
0.017	-1.201
0.01	-1.197
0.014	-1.193
0.022	-1.189
0.022	-1.185
0.02	-1.181
0.022	-1.177
0.022	-1.173
0.019	-1.169
0.024	-1.165
0.017	-1.161
0.016	-1.157
0.025	-1.153
0.006	-1.149
0.022	-1.145
0.015	-1.141
0.015	-1.137
0.006	-1.133
0.027	-1.129
0.005	-1.125
0.022	-1.121
0.015	-1.117
0.015	-1.113
0.018	-1.109
0.007	-1.105
0.02	-1.101
0.018	-1.097
0.019	-1.093
0.018	-1.089
0.013	-1.085
0.037	-1.081
0.004	-1.077
0.012	-1.073
0.008	-1.069
0.004	-1.065
0.028	-1.061
0.022	-1.057
0.016	-1.053
0.027	-1.049
0.019	-1.045
0.021	-1.041
0.013	-1.037
0.015	-1.033
0.003	-1.029
0.02	-1.025
0.027	-1.021
0.029	-1.017
0.031	-1.013
0.03	-1.009
0.015	-1.005
0.023	-1.001
0.012	-0.997
0.023	-0.993
0.017	-0.989
0.01	-0.985
0.019	-0.981
0.014	-0.977
0.015	-0.973
0.015	-0.969
0.022	-0.965
0.006	-0.961
0.025	-0.957
0.017	-0.953
0.006	-0.949
0.011	-0.945
0.017	-0.941
0.003	-0.937
0.013	-0.933
0.014	-0.929
0.007	-0.925
0.01	-0.921
0.013	-0.917
0.013	-0.913
0.013	-0.909
0.029	-0.905
0.017	-0.901
0.011	-0.898
0.011	-0.893
0.016	-0.889
0.009	-0.885
0.027	-0.881
0.027	-0.877
0.027	-0.873
0.005	-0.869
0.017	-0.865
0.015	-0.861
0.017	-0.857
0.01	-0.853
0.025	-0.849
0.025	-0.845
0.022	-0.841
0.016	-0.837
0.017	-0.833
0.006	-0.829
-0.001	-0.825
0.012	-0.821
0.018	-0.817
0.027	-0.813
0.013	-0.809
0.022	-0.805
0.011	-0.801
0.011	-0.797
0.012	-0.793
0.025	-0.789
0.014	-0.785
0.023	-0.781
0.017	-0.777
0.006	-0.773
0.009	-0.769
0.018	-0.765
0.012	-0.761
0.014	-0.757
0.026	-0.753
0.023	-0.749
0.02	-0.745
0.03	-0.741
0.02	-0.737
0.017	-0.733
0.02	-0.729
0.018	-0.725
0.042	-0.721
0.019	-0.717
0.022	-0.713
0.029	-0.709
0.016	-0.705
0.014	-0.701
0.016	-0.697
0.024	-0.693
0.018	-0.689
0.019	-0.685
0.012	-0.681
0.019	-0.677
0.018	-0.673
0.017	-0.669
0.03	-0.665
0.022	-0.661
0.012	-0.657
0.013	-0.653
0.011	-0.649
0.014	-0.645
0.013	-0.641
0.009	-0.637
0.037	-0.633
0.02	-0.629
0.027	-0.625
0.026	-0.621
0.019	-0.617
0.012	-0.613
0.016	-0.609
0.022	-0.605
0.025	-0.601
0.028	-0.597
0.029	-0.593
0.022	-0.589
0.029	-0.585
0.026	-0.581
0.01	-0.577
0.018	-0.573
0.008	-0.569
0.017	-0.565
0.024	-0.561
0.014	-0.557
0.021	-0.553
0.033	-0.549
0.025	-0.545
0.023	-0.541
0.021	-0.537
0.017	-0.533
0.016	-0.529
0.015	-0.525
0.022	-0.521
0.017	-0.517
0.025	-0.513
0.032	-0.51
0.022	-0.505
0.007	-0.501
0.033	-0.497
0.016	-0.493
0.004	-0.489
0.025	-0.486
0.03	-0.481
0.027	-0.477
0.022	-0.473
0.028	-0.469
0.015	-0.465
0.021	-0.461
0.027	-0.457
0.014	-0.454
0.026	-0.449
0.016	-0.446
0.019	-0.441
0.023	-0.437
0.024	-0.434
0.021	-0.429
0.03	-0.425
0.029	-0.421
0.013	-0.417
0.023	-0.414
0.021	-0.409
0.022	-0.405
0.029	-0.401
0.028	-0.397
0.02	-0.393
0.031	-0.389
0.018	-0.385
0.026	-0.381
0.017	-0.377
0.028	-0.373
0.029	-0.369
0.022	-0.365
0.027	-0.361
0.033	-0.358
0.043	-0.353
0.041	-0.349
0.05	-0.345
0.04	-0.341
0.049	-0.337
0.04	-0.333
0.05	-0.329
0.045	-0.325
0.05	-0.321
0.051	-0.317
0.048	-0.313
0.051	-0.309
0.059	-0.305
0.06	-0.301
0.061	-0.297
0.061	-0.293
0.065	-0.289
0.088	-0.285
0.083	-0.282
0.043	-0.277
0.028	-0.273
0.061	-0.269
0.075	-0.265
0.079	-0.261
0.075	-0.257
0.08	-0.253
0.084	-0.25
0.104	-0.245
0.096	-0.241
0.115	-0.237
0.147	-0.233
0.139	-0.229
0.133	-0.225
0.138	-0.221
0.122	-0.218
0.125	-0.213
0.128	-0.209
0.138	-0.206
0.133	-0.201
0.135	-0.197
0.139	-0.193
0.135	-0.189
0.122	-0.186
0.134	-0.181
0.139	-0.177
0.13	-0.174
0.14	-0.169
0.123	-0.165
0.131	-0.162
0.135	-0.157
0.132	-0.154
0.133	-0.149
0.137	-0.146
0.126	-0.142
0.132	-0.137
0.139	-0.134
0.134	-0.13
0.14	-0.125
0.134	-0.122
0.129	-0.118
0.126	-0.113
0.124	-0.11
0.146	-0.105
0.133	-0.101
0.138	-0.098
0.123	-0.093
0.132	-0.09
0.123	-0.085
0.141	-0.081
0.145	-0.078
0.135	-0.073
0.14	-0.07
0.145	-0.066
0.129	-0.061
0.146	-0.058
0.13	-0.054
0.133	-0.049
0.141	-0.046
0.143	-0.041
0.126	-0.037
0.137	-0.034
0.141	-0.029
0.134	-0.025
0.134	-0.022
0.138	-0.017
0.127	-0.014
0.126	-0.009
0.145	-0.005
0.152	-0.002
0.145	0.003
0.136	0.007
0.141	0.011
0.149	0.015
0.133	0.019
0.136	0.023
0.134	0.027
0.14	0.03
0.137	0.035
0.138	0.039
0.119	0.043
0.131	0.047
0.141	0.051
0.133	0.055
0.14	0.059
0.134	0.062
0.147	0.067
0.15	0.071
0.141	0.075
0.136	0.079
0.137	0.082
0.147	0.086
0.144	0.091
0.142	0.094
0.142	0.098
0.142	0.103
0.138	0.106
0.142	0.111
0.154	0.115
0.149	0.119
0.17	0.123
0.145	0.126
0.167	0.131
0.164	0.135
0.178	0.138
0.184	0.143
0.19	0.147
0.198	0.151
0.207	0.155
0.219	0.158
0.232	0.162
0.249	0.167
0.259	0.17
0.302	0.174
0.358	0.179
0.432	0.182
0.525	0.187
0.61	0.19
0.687	0.194
0.78	0.199
0.873	0.202
0.971	0.206
1.088	0.21
1.18	0.214
1.315	0.218
1.435	0.222
1.549	0.226
1.694	0.231
1.802	0.234
1.949	0.238
2.093	0.243
2.233	0.246
2.391	0.25
2.543	0.254
2.711	0.258
2.874	0.262
3.05	0.266
3.239	0.27
3.419	0.274
3.616	0.278
3.804	0.282
4.008	0.286
4.193	0.29
4.415	0.294
4.614	0.298
4.839	0.302
5.048	0.306
5.275	0.31
5.499	0.314
5.711	0.318
5.955	0.322
6.202	0.326
6.467	0.33
6.784	0.334
7.114	0.338
7.435	0.342
7.793	0.346
8.172	0.35
8.551	0.354
8.962	0.358
9.336	0.362
9.762	0.366
10.195	0.37
10.613	0.374
11.041	0.378
11.511	0.382
11.935	0.386
12.405	0.39
12.878	0.394
13.327	0.398
13.817	0.402
14.283	0.406
14.789	0.41
15.274	0.414
15.761	0.418
16.298	0.422
16.789	0.426
17.277	0.43
17.813	0.434
18.324	0.438
18.86	0.442
19.402	0.446
19.928	0.45
20.493	0.454
21.046	0.458
21.587	0.462
22.15	0.466
22.715	0.47
23.293	0.474
23.865	0.478
24.428	0.482
25.023	0.486
25.599	0.49
26.177	0.494
26.788	0.498
27.344	0.502
27.934	0.506
28.53	0.51
29.085	0.514
29.687	0.518
30.259	0.522
30.797	0.526
31.38	0.53
31.933	0.534
32.448	0.538
32.963	0.542
33.429	0.546
33.924	0.55
34.364	0.554
34.775	0.558
35.206	0.562
35.611	0.566
35.991	0.57
36.396	0.574
36.728	0.578
37.099	0.582
37.456	0.586
37.787	0.59
38.163	0.594
38.485	0.598
38.801	0.602
39.144	0.606
39.427	0.61
39.705	0.614
39.929	0.618
39.588	0.622
-3.163	0.624

## Sheet: Figure 4
Figure 4a			Figure 4b						Figure 4c						Figure 4d			Figure 4e
0.14399	0.9507		1	29	43	36	31		0.1	22	12	12	36		0.00741	201.989		1	2000	200	1150	1000
0.14057	0.75098		2	36	58	50	39		0.2	199	117	36	419		0.01481	201.989		2	1100	120	850	500
0.13733	0.56182		3	89	67	107	58		0.3	588	349	90	1094		0.02222	202.176		3	200	20	64	10
0.13366	0.38322								0.4	1052	593	184	2000		0.02963	202.301		4	50	12	45	10
0.13065	0.21519														0.03704	201.926		5	100	110	55	10
0.12703	0.05773														0.04444	201.739		6	150	10	150	10
0.12404	-0.08918														0.05185	201.552		7	300	90	100	10
0.12042	-0.22551														0.05926	201.614		8	500	20	500	10
0.11713	-0.35129														0.06667	201.24		9	600	30	595	10
0.1144	-0.4665														0.07407	201.427		10	1000	350	630	1000
0.11047	-0.57114														0.08148	201.677		11	1000	60		500
0.10693	-0.66522														0.08889	201.49		12	500	160	480	10
0.10394	-0.74873														0.0963	201.677
0.10051	-0.77279														0.1037	201.739
0.09746	-0.80502														0.11111	201.552
0.09409	-0.84004														0.11852	201.739
0.09094	-0.87434														0.12593	201.677
0.08758	-0.9073														0.13333	201.677
0.08395	-0.93865														0.14074	201.365
0.08075	-0.96874														0.14815	201.178
0.07727	-0.99751														0.15556	201.24
0.07396	-1.02546														0.16296	201.427
0.07083	-1.05247														0.17037	201.365
0.06722	-1.07863														0.17778	200.99
0.06426	-1.10408														0.18519	200.928
0.06111	-1.12924														0.19259	200.803
0.05762	-1.15407														0.2	200.554
0.05391	-1.17887														0.20741	200.741
0.05082	-1.20381														0.21481	200.741
0.04755	-1.2288														0.22222	200.741
0.04428	-1.25386														0.22963	200.99
0.04074	-1.27918														0.23704	201.178
0.03769	-1.30486														0.24444	200.429
0.0341	-1.33116														0.25185	200.803
0.03068	-1.35851														0.25926	201.24
0.02754	-1.38701														0.26667	201.365
0.02372	-1.41713														0.27407	201.178
0.0206	-1.44928														0.28148	201.427
0.01769	-1.48514														0.28889	201.614
0.01427	-1.52386														0.2963	201.365
0.01072	-1.56643														0.3037	201.24
0.00724	-1.61332														0.31111	200.866
0.00389	-1.66564														0.31852	201.115
0.000636294	-1.72355														0.32593	201.178
-0.00246	-1.78779														0.33333	201.49
-0.00583	-1.86192														0.34074	201.49
-0.00959	-1.9472														0.34815	201.677
-0.01251	-2.04545														0.35556	201.427
-0.01573	-2.15658														0.36296	201.302
-0.01943	-2.28456														0.37037	201.178
-0.0229	-2.43469														0.37778	200.803
-0.02616	-2.60738														0.38519	200.803
-0.02909	-2.80732														0.39259	201.24
-0.03261	-3.03679														0.4	201.24
-0.0357	-3.30496														0.40741	200.99
-0.03912	-3.61496														0.41481	200.741
-0.04224	-3.97566														0.42222	200.429
-0.04629	-4.39273														0.42963	199.368
-0.04903	-4.87952														0.43704	199.43
-0.05244	-5.43509														0.44444	199.43
-0.05555	-6.08533														0.45185	199.181
-0.05903	-6.83629														0.45926	198.869
-0.06257	-7.7109														0.46667	198.931
-0.06587	-8.71668														0.47407	199.056
-0.06921	-9.88304														0.48148	199.181
-0.07202	-11.2202														0.48889	199.368
-0.07556	-12.7476														0.4963	199.43
-0.07896	-14.5073														0.5037	198.682
-0.08241	-16.5099														0.51111	195.686
-0.08579	-18.79														0.51852	195.874
-0.08933	-21.3778														0.52593	196.123
-0.09265	-24.3025														0.53333	196.373
-0.09572	-27.5871														0.54074	196.622
-0.09915	-31.2818														0.54815	196.872
-0.10244	-35.421														0.55556	197.184
-0.10544	-40.0267														0.56296	197.434
-0.10891	-45.09														0.57037	197.246
-0.11249	-50.6944														0.57778	197.746
-0.11554	-56.8419														0.58519	197.995
-0.11871	-63.623														0.59259	198.37
-0.12246	-71.0449														0.6	198.994
-0.12589	-79.0685														0.60741	199.243
-0.12965	-87.7145														0.61481	198.245
-0.13233	-97.0112														0.62222	197.87
-0.13578	-106.908														0.62963	198.37
-0.13898	-117.417														0.63704	198.432
-0.14268	-128.503														0.64444	197.87
-0.14536	-140.306														0.65185	198.058
-0.14895	-152.757														0.65926	198.37
-0.15235	-165.837														0.66667	197.995
-0.15552	-179.437														0.67407	198.307
-0.15912	-193.259														0.68148	198.12
-0.16234	-207.714														0.68889	197.746
-0.16557	-222.723														0.6963	197.558
-0.16885	-238.104														0.7037	197.808
-0.17219	-253.974														0.71111	197.933
-0.17553	-269.54														0.71852	197.87
-0.17935	-285.299														0.72593	197.995
-0.18226	-300.427														0.73333	198.307
-0.18572	-316.509														0.74074	198.432
-0.1889	-333.925														0.74815	198.37
-0.19254	-352.216														0.75556	198.37
-0.19556	-371.786														0.76296	197.371
-0.19901	-392.229														0.77037	197.434
-0.20232	-413.513														0.77778	197.808
-0.20572	-435.901														0.78519	197.87
-0.20871	-458.783														0.79259	197.434
-0.21233	-481.755														0.8	197.122
-0.21557	-503.97														0.80741	196.997
-0.2186	-526.957														0.81481	196.81
-0.22279	-549.592														0.82222	196.997
-0.22546	-573.284														0.82963	197.496
-0.22912	-598.3														0.83704	197.309
-0.2326	-623.589														0.84444	197.309
-0.23553	-646.994														0.85185	196.56
-0.23911	-671.259														0.85926	196.123
-0.24201	-695.042														0.86667	194.002
-0.24573	-718.824														0.87407	192.317
-0.24858	-741.265														0.88148	192.13
-0.25216	-763.308														0.88889	195.693
-0.25553	-785.373														0.8963	192.566
-0.25936	-807.524														0.9037	192.941
-0.2622	-830.56														0.91111	193.502
-0.26577	-855.235														0.91852	193.939
-0.26892	-877.554														0.92593	194.501
-0.27262	-901.174														0.93333	194.626
-0.27548	-926.352														0.94074	194.75
-0.27924	-954.327														0.94815	194.501
-0.28241	-980.027														0.95556	194.563
-0.28487	-1005.33														0.96296	195.062
-0.28887	-1030.39														0.97037	195.811
-0.29238	-1056.28														0.97778	196.061
-0.29568	-1079.1														0.98519	196.186
-0.29902	-1106.39														0.99259	196.31
-0.30243	-1135.71														1	196.56
-0.3055	-1164.96														1.00741	196.248
-0.30904	-1194.31														1.01481	196.56
-0.31209	-1223.27														1.02222	196.81
-0.31561	-1249.96														1.02963	195.998
-0.31839	-1279.29														1.03704	196.061
-0.32214	-1307.44														1.04444	196.186
-0.32557	-1337.74														1.05185	196.622
-0.32867	-1371.13														1.05926	196.31
-0.33225	-1401.29														1.06667	196.061
-0.33569	-1433.82														1.07407	195.936
-0.33866	-1465.62														1.08148	195.374
-0.3421	-1495.43														1.08889	195.312
-0.3455	-1524.88														1.0963	195.374
-0.3489	-1553.01														1.1037	195.374
-0.35206	-1584.54														1.11111	195.374
-0.35576	-1616.18														1.11852	195.312
-0.35936	-1648.07														1.12593	195.312
-0.36174	-1675.47														1.13333	194.813
-0.36536	-1703.02														1.14074	193.752
-0.36889	-1733.2														1.14815	194.002
-0.37228	-1762.54														1.15556	194.126
-0.37537	-1792.83														1.16296	194.501
-0.37883	-1826.55														1.17037	194.938
-0.38227	-1858.59														1.17778	194.875
-0.3854	-1885.03														1.18519	195.125
-0.38895	-1914.36														1.19259	195.187
-0.39225	-1944.92														1.2	195.25
-0.39557	-1977.64														1.20741	195.686
-0.3985	-2009.93														1.21481	195.874
-0.40208	-2038.36														1.22222	195.624
-0.4052	-2068.69														1.22963	195.562
															1.23704	195.811
															1.24444	195.811
															1.25185	195.936
															1.25926	196.248
															1.26667	196.123
															1.27407	195.499
															1.28148	195.374
															1.28889	195.624
															1.2963	195.562
															1.3037	195.562
															1.31111	195.437
															1.31852	195.811
															1.32593	195.936
															1.33333	195.187
															1.34074	194.938
															1.34815	194.938
															1.35556	195.374
															1.36296	195.811
															1.37037	195.624
															1.37778	195.562
															1.38519	195.437
															1.39259	195.312
															1.4	195.374
															1.40741	195.499
															1.41481	195.25
															1.42222	195.062
															1.42963	194.813
															1.43704	194.938
															1.44444	195.25
															1.45185	195.437
															1.45926	195.25
															1.46667	195.499
															1.47407	195.374
															1.48148	195.374
															1.48889	195.312
															1.4963	195.125
															1.5037	194.75
															1.51111	194.563
															1.51852	194.501
															1.52593	194.438
															1.53333	194.501
															1.54074	194.563
															1.54815	194.501
															1.55556	193.69
															1.56296	193.939
															1.57037	194.126
															1.57778	194.563
															1.58519	194.938
															1.59259	195.062
															1.6	195.437
															1.60741	195.312
															1.61481	195.686
															1.62222	195.749
															1.62963	195.749
															1.63704	195.811
															1.64444	195.811
															1.65185	196.123
															1.65926	196.123
															1.66667	196.186
															1.67407	196.186
															1.68148	196.435
															1.68889	196.31
															1.6963	196.56
															1.7037	196.435
															1.71111	196.934
															1.71852	196.56
															1.72593	195.686
															1.73333	195.312
															1.74074	195.187
															1.74815	195.25
															1.75556	195.312
															1.76296	195.187
															1.77037	194.251
															1.77778	195.062
															1.78519	195.499
															1.79259	195.562
															1.8	195.437
															1.80741	195.936
															1.81481	195.437
															1.82222	195.374
															1.82963	195.312
															1.83704	195.499
															1.84444	195.562
															1.85185	195.374
															1.85926	195.562
															1.86667	195.811
															1.87407	196.123
															1.88148	196.747
															1.88889	196.872
															1.8963	196.123
															1.9037	196.31
															1.91111	196.373
															1.91852	194.438
															1.92593	194.501
															1.93333	194.688
															1.94074	194.626
															1.94815	194.501
															1.95556	194.251
															1.96296	193.939
															1.97037	194.002
															1.97778	194.064
															1.98519	194.251
															1.99259	194.501
															2	194.813
															2.00741	195.062
															2.01481	195.374
															2.02222	195.562
															2.02963	195.874
															2.03704	195.874
															2.04444	195.187
															2.05185	195.312
															2.05926	195.25
															2.06667	195.125
															2.07407	195.499
															2.08148	195.562
															2.08889	195.312
															2.0963	195.312
															2.1037	195.437
															2.11111	195.187
															2.11852	194.626
															2.12593	195
															2.13333	195.125
															2.14074	195.562
															2.14815	195.686
															2.15556	195.499
															2.16296	195.499
															2.17037	195.936
															2.17778	195.998
															2.18519	196.186
															2.19259	195.998
															2.2	195.749
															2.20741	195.312
															2.21481	194.688
															2.22222	194.875
															2.22963	194.813
															2.23704	194.813
															2.24444	195
															2.25185	195.062
															2.25926	195.125
															2.26667	195.25
															2.27407	195.374
															2.28148	195.499
															2.28889	194.688
															2.2963	194.75
															2.3037	195.062
															2.31111	195.499
															2.31852	195.936
															2.32593	195.936
															2.33333	196.061
															2.34074	196.373
															2.34815	196.498
															2.35556	196.31
															2.36296	195.686
															2.37037	195.437
															2.37778	195.624
															2.38519	196.123
															2.39259	196.186
															2.4	195.811
															2.40741	195.686
															2.41481	195.499
															2.42222	195.624
															2.42963	195.998
															2.43704	196.061
															2.44444	196.435
															2.45185	196.31
															2.45926	195.749
															2.46667	195.811
															2.47407	195.749
															2.48148	195.686
															2.48889	195.936
															2.4963	196.373
															2.5037	196.685
															2.51111	196.56
															2.51852	195.125
															2.52593	194.938
															2.53333	195.25
															2.54074	194.938
															2.54815	195.312
															2.55556	195.499
															2.56296	195.749
															2.57037	196.123
															2.57778	196.373
															2.58519	196.622
															2.59259	196.56
															2.6	196.747
															2.60741	197.246
															2.61481	197.434
															2.62222	197.496
															2.62963	197.496
															2.63704	197.371
															2.64444	196.622
															2.65185	196.373
															2.65926	196.622
															2.66667	196.81
															2.67407	196.435
															2.68148	196.373
															2.68889	196.498
															2.6963	196.498
															2.7037	196.622
															2.71111	196.622
															2.71852	196.685
															2.72593	196.56
															2.73333	196.747
															2.74074	197.059
															2.74815	197.059
															2.75556	196.934
															2.76296	196.81
															2.77037	195.998
															2.77778	195.811
															2.78519	195.187
															2.79259	195.686
															2.8	195.874
															2.80741	195.749
															2.81481	195.312
															2.82222	194.875
															2.82963	195.312
															2.83704	195.437
															2.84444	195.686
															2.85185	196.123
															2.85926	195.936
															2.86667	195.749
															2.87407	195.374
															2.88148	195
															2.88889	194.626
															2.8963	194.438
															2.9037	194.438
															2.91111	194.563
															2.91852	194.501
															2.92593	194.75
															2.93333	194.626
															2.94074	194.875
															2.94815	194.875
															2.95556	195.125
															2.96296	195.562
															2.97037	195.998
															2.97778	195.874
															2.98519	195.936
															2.99259	196.373
															3	195.749
															3.00741	194.813
															3.01481	194.875
															3.02222	195
															3.02963	194.501
															3.03704	194.813
															3.04444	194.251
															3.05185	194.376
															3.05926	194.563
															3.06667	194.563
															3.07407	194.314
															3.08148	194.438
															3.08889	194.563
															3.0963	194.75
															3.1037	192.691
															3.11111	191.069
															3.11852	191.006
															3.12593	190.632
															3.13333	190.819
															3.14074	190.944
															3.14815	191.256
															3.15556	191.63
															3.16296	191.942
															3.17037	192.067
															3.17778	191.942
															3.18519	192.192
															3.19259	192.254
															3.2	191.88
															3.20741	192.067
															3.21481	192.192
															3.22222	192.504
															3.22963	192.442
															3.23704	192.254
															3.24444	191.506
															3.25185	188.76
															3.25926	184.018
															3.26667	183.643
															3.27407	184.018
															3.28148	184.33
															3.28889	184.704
															3.2963	184.954
															3.3037	185.39
															3.31111	185.39
															3.31852	185.578
															3.32593	185.765
															3.33333	186.077
															3.34074	186.389
															3.34815	187.075
															3.35556	187.262
															3.36296	187.387
															3.37037	187.138
															3.37778	187.075
															3.38519	187.2
															3.39259	187.2
															3.4	187.45
															3.40741	187.824
															3.41481	188.074
															3.42222	188.074
															3.42963	188.261
															3.43704	188.573
															3.44444	188.448
															3.45185	188.76
															3.45926	188.947
															3.46667	189.259
															3.47407	190.07
															3.48148	190.507
															3.48889	190.632
															3.4963	190.757
															3.5037	190.882
															3.51111	190.694
															3.51852	190.445
															3.52593	190.382
															3.53333	190.445
															3.54074	190.57
															3.54815	189.946
															3.55556	190.133
															3.56296	190.445
															3.57037	190.258
															3.57778	190.694
															3.58519	190.819
															3.59259	190.944
															3.6	190.819
															3.60741	190.944
															3.61481	191.131
															3.62222	191.506
															3.62963	191.755
															3.63704	191.63
															3.64444	191.693
															3.65185	190.757
															3.65926	190.882
															3.66667	191.131
															3.67407	191.568
															3.68148	191.818
															3.68889	192.13
															3.6963	192.504
															3.7037	192.442
															3.71111	192.379
															3.71852	192.13
															3.72593	191.88
															3.73333	192.13
															3.74074	192.504
															3.74815	192.442
															3.75556	192.504
															3.76296	192.504
															3.77037	192.566
															3.77778	192.566
															3.78519	192.317
															3.79259	192.379
															3.8	192.005
															3.80741	191.755
															3.81481	191.318
															3.82222	191.256
															3.82963	191.131
															3.83704	191.194
															3.84444	191.318
															3.85185	191.318
															3.85926	191.568
															3.86667	191.88
															3.87407	191.818
															3.88148	192.13
															3.88889	192.379
															3.8963	192.504
															3.9037	192.878
															3.91111	193.066
															3.91852	193.253
															3.92593	193.378
															3.93333	193.502
															3.94074	193.565
															3.94815	193.877
															3.95556	193.315
															3.96296	193.44
															3.97037	193.627
															3.97778	193.814
															3.98519	194.126
															3.99259	193.877
															4	193.565
															4.00741	193.69
															4.01481	193.814
															4.02222	193.752
															4.02963	193.315
															4.03704	193.502
															4.04444	193.44
															4.05185	193.378
															4.05926	193.69
															4.06667	193.502
															4.07407	192.504
															4.08148	192.067
															4.08889	192.192
															4.0963	192.442
															4.1037	192.816
															4.11111	193.128
															4.11852	193.066
															4.12593	193.003
															4.13333	192.941
															4.14074	193.066
															4.14815	193.19
															4.15556	193.253
															4.16296	192.816
															4.17037	192.691
															4.17778	193.003
															4.18519	193.066
															4.19259	193.128
															4.2	193.502
															4.20741	193.627
															4.21481	193.627
															4.22222	193.003
															4.22963	192.379
															4.23704	191.88
															4.24444	191.568
															4.25185	192.005
															4.25926	192.254
															4.26667	192.317
															4.27407	192.691
															4.28148	192.816
															4.28889	192.754
															4.2963	192.379
															4.3037	192.629
															4.31111	192.442
															4.31852	191.568
															4.32593	191.63
															4.33333	191.942
															4.34074	192.379
															4.34815	192.629
															4.35556	192.941
															4.36296	193.003
															4.37037	192.878
															4.37778	193.128
															4.38519	192.878
															4.39259	192.941
															4.4	192.941
															4.40741	193.128
															4.41481	193.003
															4.42222	192.878
															4.42963	192.878
															4.43704	193.378
															4.44444	193.814
															4.45185	193.502
															4.45926	193.44
															4.46667	193.315
															4.47407	193.378
															4.48148	193.128
															4.48889	193.253
															4.4963	193.19
															4.5037	193.253
															4.51111	193.502
															4.51852	193.752
															4.52593	193.378
															4.53333	193.565
															4.54074	193.128
															4.54815	193.066
															4.55556	193.128
															4.56296	193.565
															4.57037	193.814
															4.57778	193.565
															4.58519	193.814
															4.59259	194.064
															4.6	194.002
															4.60741	194.189
															4.61481	194.002
															4.62222	192.816
															4.62963	192.691
															4.63704	192.941
															4.64444	192.566
															4.65185	192.566
															4.65926	192.754
															4.66667	192.878
															4.67407	192.878
															4.68148	192.691
															4.68889	193.066
															4.6963	193.315
															4.7037	193.565
															4.71111	193.253
															4.71852	193.44
															4.72593	193.378
															4.73333	193.69
															4.74074	193.877
															4.74815	193.69
															4.75556	193.752
															4.76296	193.627
															4.77037	193.752
															4.77778	193.939
															4.78519	194.189
															4.79259	194.501
															4.8	194.438
															4.80741	194.126
															4.81481	194.189
															4.82222	194.438
															4.82963	193.378
															4.83704	193.44
															4.84444	192.754
															4.85185	192.254
															4.85926	192.379
															4.86667	192.691
															4.87407	193.003
															4.88148	192.878
															4.88889	193.003
															4.8963	193.128
															4.9037	193.627
															4.91111	193.627
															4.91852	193.003
															4.92593	192.317
															4.93333	192.754
															4.94074	192.317
															4.94815	192.691
															4.95556	192.566
															4.96296	192.317
															4.97037	192.379
															4.97778	192.317
															4.98519	192.317
															4.99259	192.379
															5	192.192
															5.00741	192.379
															5.01481	192.379
															5.02222	192.629
															5.02963	192.754
															5.03704	192.878
															5.04444	192.816
															5.05185	192.629
															5.05926	192.192
															5.06667	192.379
															5.07407	192.067
															5.08148	191.942
															5.08889	191.942
															5.0963	192.005
															5.1037	192.13
															5.11111	192.442
															5.11852	192.379
															5.12593	192.317
															5.13333	191.942
															5.14074	192.067
															5.14815	191.88
															5.15556	191.942
															5.16296	191.942
															5.17037	192.13
															5.17778	192.442
															5.18519	192.442
															5.19259	192.317
															5.2	192.504
															5.20741	192.442
															5.21481	192.504
															5.22222	192.629
															5.22963	192.317
															5.23704	192.13
															5.24444	192.192
															5.25185	192.442
															5.25926	191.755
															5.26667	191.942
															5.27407	191.069
															5.28148	190.882
															5.28889	191.131
															5.2963	190.694
															5.3037	190.32
															5.31111	190.32
															5.31852	189.946
															5.32593	189.571
															5.33333	189.883
															5.34074	190.07
															5.34815	190.195
															5.35556	190.507
															5.36296	190.694
															5.37037	191.131
															5.37778	190.632
															5.38519	190.882
															5.39259	190.944
															5.4	188.573
															5.40741	185.89
															5.41481	185.515
															5.42222	185.64
															5.42963	186.139
															5.43704	186.389
															5.44444	186.264
															5.45185	186.451
															5.45926	186.826
															5.46667	187.075
															5.47407	187.45
															5.48148	187.762
															5.48889	188.323
															5.4963	188.261
															5.5037	188.635
															5.51111	188.822
															5.51852	189.134
															5.52593	189.322
															5.53333	189.197
															5.54074	189.197
															5.54815	189.322
															5.55556	189.322
															5.56296	189.883
															5.57037	190.133
															5.57778	190.507
															5.58519	190.445
															5.59259	190.195
															5.6	189.696
															5.60741	189.571
															5.61481	190.07
															5.62222	190.32
															5.62963	190.694
															5.63704	191.069
															5.64444	191.194
															5.65185	191.443
															5.65926	191.194
															5.66667	190.445
															5.67407	190.133
															5.68148	190.507
															5.68889	190.694
															5.6963	190.944
															5.7037	191.256
															5.71111	191.131
															5.71852	191.131
															5.72593	190.507
															5.73333	190.694
															5.74074	191.006
															5.74815	190.819
															5.75556	190.632
															5.76296	190.632
															5.77037	190.632
															5.77778	190.882
															5.78519	190.757
															5.79259	191.069
															5.8	191.131
															5.80741	191.256
															5.81481	191.568
															5.82222	191.88
															5.82963	192.005
															5.83704	192.005
															5.84444	191.88
															5.85185	192.005
															5.85926	191.693
															5.86667	191.63
															5.87407	191.568
															5.88148	191.755
															5.88889	192.13
															5.8963	191.755
															5.9037	191.88
															5.91111	192.254
															5.91852	192.566
															5.92593	192.691
															5.93333	192.566
															5.94074	192.816
															5.94815	192.379
															5.95556	192.005
															5.96296	192.13
															5.97037	192.192
															5.97778	191.568
															5.98519	191.88
															5.99259	192.005
															6	192.254
															6.00741	192.566
															6.01481	192.192
															6.02222	191.88
															6.02963	191.88
															6.03704	192.005
															6.04444	192.379
															6.05185	192.878
															6.05926	192.629
															6.06667	192.816
															6.07407	192.816
															6.08148	193.128
															6.08889	192.754
															6.0963	192.317
															6.1037	192.13
															6.11111	192.005
															6.11852	192.005
															6.12593	192.442
															6.13333	192.629
															6.14074	192.691
															6.14815	192.941
															6.15556	192.566
															6.16296	192.005
															6.17037	191.88
															6.17778	192.067
															6.18519	192.442
															6.19259	192.754
															6.2	193.003
															6.20741	193.315
															6.21481	192.816
															6.22222	192.878
															6.22963	192.941
															6.23704	192.13
															6.24444	192.13
															6.25185	192.067
															6.25926	192.005
															6.26667	192.192
															6.27407	192.379
															6.28148	192.629
															6.28889	192.878
															6.2963	193.128
															6.3037	193.44
															6.31111	193.502
															6.31852	193.19
															6.32593	193.315
															6.33333	193.19
															6.34074	193.315
															6.34815	193.627
															6.35556	193.752
															6.36296	193.502
															6.37037	193.565
															6.37778	193.627
															6.38519	193.128
															6.39259	192.691
															6.4	192.504
															6.40741	192.317
															6.41481	192.442
															6.42222	192.629
															6.42963	192.629
															6.43704	192.754
															6.44444	192.317
															6.45185	192.192
															6.45926	192.192
															6.46667	192.192
															6.47407	192.379
															6.48148	192.192
															6.48889	192.379
															6.4963	191.818
															6.5037	191.63
															6.51111	191.63
															6.51852	191.506
															6.52593	190.57
															6.53333	190.195
															6.54074	190.507
															6.54815	190.507
															6.55556	190.07
															6.56296	190.258
															6.57037	190.382
															6.57778	190.632
															6.58519	190.944
															6.59259	191.318
															6.6	191.443
															6.60741	191.818
															6.61481	191.942
															6.62222	191.88
															6.62963	192.254
															6.63704	192.005
															6.64444	191.63
															6.65185	191.88
															6.65926	192.317
															6.66667	192.566
															6.67407	192.878
															6.68148	192.816
															6.68889	193.003
															6.6963	192.691
															6.7037	192.504
															6.71111	192.442
															6.71852	190.632
															6.72593	190.133
															6.73333	190.07
															6.74074	190.507
															6.74815	191.194
															6.75556	191.568
															6.76296	191.755
															6.77037	191.818
															6.77778	191.568
															6.78519	191.069
															6.79259	190.195
															6.8	190.07
															6.80741	190.507
															6.81481	190.57
															6.82222	190.882
															6.82963	191.131
															6.83704	191.381
															6.84444	191.443
															6.85185	191.63
															6.85926	191.942
															6.86667	192.192
															6.87407	192.442
															6.88148	192.816
															6.88889	192.754
															6.8963	192.816
															6.9037	192.566
															6.91111	192.005
															6.91852	192.379
															6.92593	192.691
															6.93333	192.254
															6.94074	192.192
															6.94815	192.13
															6.95556	192.379
															6.96296	192.504
															6.97037	192.691
															6.97778	192.442
															6.98519	192.504
															6.99259	193.066
															7	193.44
															7.00741	193.44
															7.01481	193.752
															7.02222	193.939
															7.02963	194.064
															7.03704	194.064
															7.04444	193.565
															7.05185	193.502
															7.05926	193.627
															7.06667	193.877
															7.07407	193.814
															7.08148	193.814
															7.08889	193.939
															7.0963	192.192
															7.1037	191.256
															7.11111	191.506
															7.11852	191.63
															7.12593	191.942
															7.13333	191.755
															7.14074	191.942
															7.14815	192.005
															7.15556	192.005
															7.16296	192.067
															7.17037	192.254
															7.17778	192.442
															7.18519	192.192
															7.19259	192.067
															7.2	191.755
															7.20741	192.192
															7.21481	192.442
															7.22222	192.317
															7.22963	192.379
															7.23704	191.818
															7.24444	192.005
															7.25185	191.88
															7.25926	192.13
															7.26667	192.379
															7.27407	192.629
															7.28148	192.566
															7.28889	192.629
															7.2963	193.003
															7.3037	192.816
															7.31111	192.941
															7.31852	193.253
															7.32593	193.814
															7.33333	193.877
															7.34074	193.877
															7.34815	194.064
															7.35556	194.002
															7.36296	192.504
															7.37037	192.442
															7.37778	191.63
															7.38519	191.88
															7.39259	191.88
															7.4	191.818
															7.40741	192.317
															7.41481	192.192
															7.42222	192.192
															7.42963	192.504
															7.43704	192.816
															7.44444	192.691
															7.45185	192.504
															7.45926	192.629
															7.46667	192.816
															7.47407	193.066
															7.48148	193.003
															7.48889	192.816
															7.4963	193.253
															7.5037	193.253
															7.51111	192.504
															7.51852	192.379
															7.52593	192.691
															7.53333	192.941
															7.54074	192.816
															7.54815	193.253
															7.55556	193.44
															7.56296	193.003
															7.57037	193.003
															7.57778	192.754
															7.58519	192.878
															7.59259	192.754
															7.6	193.066
															7.60741	193.066
															7.61481	193.19
															7.62222	193.565
															7.62963	193.814
															7.63704	193.378
															7.64444	192.878
															7.65185	192.878
															7.65926	191.755
															7.66667	191.755
															7.67407	191.755
															7.68148	191.506
															7.68889	191.755
															7.6963	192.005
															7.7037	192.067
															7.71111	192.13
															7.71852	192.005
															7.72593	192.192
															7.73333	192.067
															7.74074	192.379
															7.74815	192.754
															7.75556	192.005
															7.76296	192.13
															7.77037	192.254
															7.77778	192.317
															7.78519	192.442
															7.79259	192.754
															7.8	192.629
															7.80741	192.566
															7.81481	192.629
															7.82222	192.816
															7.82963	192.878
															7.83704	192.878
															7.84444	192.816
															7.85185	192.878
															7.85926	192.878
															7.86667	193.066
															7.87407	193.19
															7.88148	193.315
															7.88889	193.003
															7.8963	192.878
															7.9037	192.754
															7.91111	192.754
															7.91852	192.816
															7.92593	192.629
															7.93333	192.941
															7.94074	193.19
															7.94815	193.19
															7.95556	192.878
															7.96296	193.19
															7.97037	193.44
															7.97778	193.19
															7.98519	192.878
															7.99259	192.816
															8	193.378
															8.00741	193.003
															8.01481	193.003
															8.02222	193.003
															8.02963	193.128
															8.03704	193.253
															8.04444	193.066
															8.05185	193.128
															8.05926	192.629
															8.06667	193.003
															8.07407	193.253
															8.08148	193.066
															8.08889	193.128
															8.0963	192.691
															8.1037	192.691
															8.11111	192.504
															8.11852	192.691
															8.12593	192.691
															8.13333	192.941
															8.14074	193.315
															8.14815	193.378
															8.15556	193.378
															8.16296	193.565
															8.17037	193.502
															8.17778	193.378
															8.18519	193.44
															8.19259	193.066
															8.2	193.003
															8.20741	193.003
															8.21481	193.066
															8.22222	193.066
															8.22963	193.066
															8.23704	193.003
															8.24444	193.128
															8.25185	192.816
															8.25926	193.003
															8.26667	192.941
															8.27407	193.003
															8.28148	193.128
															8.28889	193.19
															8.2963	192.754
															8.3037	192.504
															8.31111	192.317
															8.31852	192.504
															8.32593	192.442
															8.33333	192.379
															8.34074	192.442
															8.34815	192.629
															8.35556	192.754
															8.36296	193.003
															8.37037	193.128
															8.37778	193.253
															8.38519	193.44
															8.39259	193.502
															8.4	193.502
															8.40741	193.44
															8.41481	193.378
															8.42222	193.315
															8.42963	193.315
															8.43704	193.44
															8.44444	193.627
															8.45185	193.315
															8.45926	193.19
															8.46667	193.128
															8.47407	193.44
															8.48148	193.066
															8.48889	192.754
															8.4963	192.442
															8.5037	192.192
															8.51111	192.067
															8.51852	192.192
															8.52593	192.13
															8.53333	192.067
															8.54074	192.379
															8.54815	192.192
															8.55556	191.88
															8.56296	191.942
															8.57037	192.254
															8.57778	192.566
															8.58519	192.566
															8.59259	192.504
															8.6	192.816
															8.60741	193.066
															8.61481	192.941
															8.62222	192.941
															8.62963	193.066
															8.63704	193.315
															8.64444	193.315
															8.65185	193.378
															8.65926	193.69
															8.66667	193.69
															8.67407	194.002
															8.68148	194.189
															8.68889	194.376
															8.6963	194.438
															8.7037	194.376
															8.71111	193.752
															8.71852	193.44
															8.72593	193.378
															8.73333	193.502
															8.74074	193.44
															8.74815	193.69
															8.75556	193.939
															8.76296	193.814
															8.77037	193.627
															8.77778	193.565
															8.78519	193.814
															8.79259	193.814
															8.8	193.877
															8.80741	194.064
															8.81481	193.939
															8.82222	193.69
															8.82963	193.69
															8.83704	194.002
															8.84444	193.939
															8.85185	193.814
															8.85926	194.126
															8.86667	194.002
															8.87407	193.627
															8.88148	193.814
															8.88889	193.752
															8.8963	193.877
															8.9037	193.939
															8.91111	193.752
															8.91852	193.565
															8.92593	193.69
															8.93333	193.814
															8.94074	193.752
															8.94815	193.814
															8.95556	193.814
															8.96296	193.502
															8.97037	193.44
															8.97778	193.627
															8.98519	193.627
															8.99259	193.502
															9	193.565
															9.00741	193.627
															9.01481	193.502
															9.02222	193.315
															9.02963	193.502
															9.03704	193.066
															9.04444	192.878
															9.05185	193.003
															9.05926	193.003
															9.06667	192.878
															9.07407	192.566
															9.08148	192.566
															9.08889	192.754
															9.0963	193.003
															9.1037	193.315
															9.11111	193.44
															9.11852	193.502
															9.12593	193.253
															9.13333	192.816
															9.14074	192.754
															9.14815	192.504
															9.15556	192.379
															9.16296	192.192
															9.17037	192.067
															9.17778	192.005
															9.18519	192.254
															9.19259	192.13
															9.2	191.63
															9.20741	191.818
															9.21481	192.005
															9.22222	192.067
															9.22963	191.88
															9.23704	191.506
															9.24444	191.693
															9.25185	191.818
															9.25926	191.63
															9.26667	191.568
															9.27407	191.693
															9.28148	191.443
															9.28889	191.63
															9.2963	191.818
															9.3037	192.254
															9.31111	192.442
															9.31852	192.317
															9.32593	192.192
															9.33333	192.254
															9.34074	192.254
															9.34815	192.192
															9.35556	192.005
															9.36296	191.506
															9.37037	191.131
															9.37778	191.069
															9.38519	191.131
															9.39259	191.506
															9.4	191.755
															9.40741	192.13
															9.41481	192.254
															9.42222	191.88
															9.42963	191.693
															9.43704	192.005
															9.44444	192.192
															9.45185	192.067
															9.45926	192.379
															9.46667	192.192
															9.47407	192.317
															9.48148	192.629
															9.48889	192.13
															9.4963	191.443
															9.5037	191.006
															9.51111	190.819
															9.51852	191.006
															9.52593	191.006
															9.53333	191.006
															9.54074	191.006
															9.54815	190.882
															9.55556	191.006
															9.56296	191.256
															9.57037	191.506
															9.57778	191.443
															9.58519	191.318
															9.59259	191.381
															9.6	191.131
															9.60741	191.131
															9.61481	191.194
															9.62222	190.819
															9.62963	190.757
															9.63704	190.258
															9.64444	190.382
															9.65185	190.07
															9.65926	190.258
															9.66667	190.507
															9.67407	190.694
															9.68148	190.507
															9.68889	190.32
															9.6963	190.445
															9.7037	190.445
															9.71111	190.507
															9.71852	190.819
															9.72593	190.819
															9.73333	190.694
															9.74074	190.57
															9.74815	190.757
															9.75556	191.006
															9.76296	188.635
															9.77037	186.326
															9.77778	186.638
															9.78519	186.763
															9.79259	187.325
															9.8	187.512
															9.80741	187.637
															9.81481	188.136
															9.82222	188.635
															9.82963	188.822
															9.83704	189.072
															9.84444	189.384
															9.85185	190.008
															9.85926	190.632
															9.86667	190.632
															9.87407	190.57
															9.88148	190.632
															9.88889	190.882
															9.8963	190.57
															9.9037	190.757
															9.91111	191.443
															9.91852	191.318
															9.92593	191.381
															9.93333	191.256
															9.94074	190.819
															9.94815	190.819
															9.95556	190.944
															9.96296	191.006
															9.97037	191.131
															9.97778	191.755
															9.98519	191.88
															9.99259	191.942
															10	192.005
															10.0074	192.379
															10.0148	192.379
															10.0222	192.442
															10.0296	192.442
															10.037	192.317
															10.0444	192.192
															10.0518	192.005
															10.0593	192.13
															10.0667	192.13
															10.0741	192.254
															10.0815	192.504
															10.0889	192.629
															10.0963	191.381
															10.1037	190.882
															10.1111	190.32
															10.1185	190.32
															10.1259	190.32
															10.1333	189.821
															10.1407	189.946
															10.1481	190.07
															10.1556	190.258
															10.163	190.258
															10.1704	190.008
															10.1778	190.258
															10.1852	190.445
															10.1926	190.632
															10.2	189.946
															10.2074	190.07
															10.2148	190.195
															10.2222	190.32
															10.2296	190.382
															10.237	190.133
															10.2444	189.821
															10.2518	189.883
															10.2593	190.008
															10.2667	190.32
															10.2741	190.632
															10.2815	190.632
															10.2889	190.757
															10.2963	190.445
															10.3037	190.133
															10.3111	187.574
															10.3185	185.515
															10.3259	185.39
															10.3333	185.827
															10.3407	186.077
															10.3482	186.014
															10.3556	186.514
															10.363	186.826
															10.3704	186.826
															10.3778	187.138
															10.3852	187.512
															10.3926	187.824
															10.4	187.45
															10.4074	187.325
															10.4148	187.387
															10.4222	187.512
															10.4296	187.574
															10.437	187.512
															10.4444	188.074
															10.4519	187.387
															10.4593	187.574
															10.4667	187.699
															10.4741	187.949
															10.4815	188.074
															10.4889	187.949
															10.4963	188.136
															10.5037	188.386
															10.5111	188.698
															10.5185	188.698
															10.5259	188.074
															10.5333	187.886
															10.5407	188.074
															10.5481	188.198
															10.5556	188.323
															10.563	188.136
															10.5704	188.386
															10.5778	188.448
															10.5852	188.323
															10.5926	188.011
															10.6	188.323
															10.6074	188.323
															10.6148	188.323
															10.6222	188.323
															10.6296	188.635
															10.637	189.259
															10.6444	189.322
															10.6518	189.509
															10.6593	189.446
															10.6667	189.634
															10.6741	189.197
															10.6815	189.384
															10.6889	189.571
															10.6963	189.384
															10.7037	189.322
															10.7111	189.571
															10.7185	190.008
															10.7259	189.821
															10.7333	189.883
															10.7407	190.133
															10.7482	190.133
															10.7556	190.258
															10.763	190.133
															10.7704	190.133
															10.7778	190.133
															10.7852	190.382
															10.7926	189.946
															10.8	190.133
															10.8074	189.883
															10.8148	189.758
															10.8222	189.634
															10.8296	189.571
															10.837	189.696
															10.8444	189.821
															10.8519	190.008
															10.8593	189.946
															10.8667	189.946
															10.8741	190.07
															10.8815	190.32
															10.8889	190.32
															10.8963	190.632
															10.9037	190.757
															10.9111	190.944
															10.9185	190.882
															10.9259	190.819
															10.9333	191.006
															10.9407	190.882
															10.9482	190.445
															10.9556	190.07
															10.963	189.634
															10.9704	189.821
															10.9778	190.008
															10.9852	190.07
															10.9926	190.195
															11	190.133
															11.0074	190.133
															11.0148	190.32
															11.0222	190.382
															11.0296	190.632
															11.037	190.944
															11.0444	191.194
															11.0518	191.194
															11.0593	191.131
															11.0667	190.632
															11.0741	191.006
															11.0815	190.819
															11.0889	190.195
															11.0963	190.008
															11.1037	189.946
															11.1111	190.258
															11.1185	190.445
															11.1259	190.445
															11.1333	190.757
															11.1407	190.944
															11.1481	191.194
															11.1556	191.194
															11.163	190.944
															11.1704	191.006
															11.1778	191.069
															11.1852	190.819
															11.1926	190.133
															11.2	190.133
															11.2074	189.571
															11.2148	189.696
															11.2222	189.696
															11.2296	189.821
															11.237	190.133
															11.2444	190.507
															11.2518	190.445
															11.2593	190.258
															11.2667	190.382
															11.2741	190.57
															11.2815	190.819
															11.2889	190.882
															11.2963	190.882
															11.3037	190.819
															11.3111	190.57
															11.3185	190.258
															11.3259	190.258
															11.3333	190.195
															11.3407	190.133
															11.3482	189.821
															11.3556	189.758
															11.363	189.946
															11.3704	190.07
															11.3778	190.258
															11.3852	190.57
															11.3926	191.069
															11.4	191.506
															11.4074	191.318
															11.4148	191.381
															11.4222	191.755
															11.4296	191.818
															11.437	191.318
															11.4444	191.069
															11.4519	191.256
															11.4593	191.256
															11.4667	191.069
															11.4741	191.381
															11.4815	191.443
															11.4889	191.63
															11.4963	191.755
															11.5037	191.88
															11.5111	191.755
															11.5185	191.88
															11.5259	192.005
															11.5333	192.379
															11.5407	192.192
															11.5481	192.005
															11.5556	192.254
															11.563	192.566
															11.5704	192.504
															11.5778	192.691
															11.5852	192.691
															11.5926	192.691
															11.6	192.504
															11.6074	192.691
															11.6148	192.691
															11.6222	192.816
															11.6296	192.816
															11.637	192.941
															11.6444	193.066
															11.6518	193.19
															11.6593	193.378
															11.6667	193.69
															11.6741	193.003
															11.6815	192.317
															11.6889	192.254
															11.6963	192.504
															11.7037	192.816
															11.7111	192.941
															11.7185	192.878
															11.7259	192.691
															11.7333	192.941
															11.7407	193.315
															11.7482	192.566
															11.7556	192.566
															11.763	192.192
															11.7704	192.254
															11.7778	192.317
															11.7852	192.13
															11.7926	191.568
															11.8	191.568
															11.8074	191.818
															11.8148	191.381
															11.8222	191.506
															11.8296	191.443
															11.837	190.819
															11.8444	190.819
															11.8519	191.069
															11.8593	191.131
															11.8667	191.568
															11.8741	191.568
															11.8815	191.63
															11.8889	191.88
															11.8963	191.755
															11.9037	191.755
															11.9111	191.818
															11.9185	191.942
															11.9259	190.507
															11.9333	189.946
															11.9407	188.947
															11.9482	188.885
															11.9556	189.01
															11.963	188.885
															11.9704	189.197
															11.9778	189.634
															11.9852	189.696
															11.9926	189.634
															12	189.758
															12.0074	189.696
															12.0148	189.758
															12.0222	189.634
															12.0296	189.259
															12.037	188.822
															12.0444	188.635
															12.0518	188.822
															12.0593	189.072
															12.0667	189.01
															12.0741	188.822
															12.0815	188.822
															12.0889	189.01
															12.0963	189.197
															12.1037	189.259
															12.1111	189.509
															12.1185	189.696
															12.1259	189.696
															12.1333	190.133
															12.1407	189.758
															12.1481	189.446
															12.1556	189.758
															12.163	189.322
															12.1704	189.509
															12.1778	189.758
															12.1852	189.883
															12.1926	190.382
															12.2	190.944
															12.2074	190.944
															12.2148	190.882
															12.2222	191.318
															12.2296	191.506
															12.237	191.318
															12.2444	191.568
															12.2518	192.13
															12.2593	191.88
															12.2667	191.818
															12.2741	192.067
															12.2815	192.13
															12.2889	192.442
															12.2963	192.566
															12.3037	192.566
															12.3111	192.13
															12.3185	191.63
															12.3259	191.568
															12.3333	191.069
															12.3407	190.445
															12.3482	190.882
															12.3556	191.069
															12.363	191.381
															12.3704	191.755
															12.3778	192.005
															12.3852	192.067
															12.3926	192.254
															12.4	192.317
															12.4074	191.942
															12.4148	191.755
															12.4222	191.818
															12.4296	191.506
															12.437	191.568
															12.4444	191.194
															12.4519	190.944
															12.4593	191.006
															12.4667	191.069
															12.4741	191.256
															12.4815	191.194
															12.4889	191.318
															12.4963	191.443
															12.5037	191.818
															12.5111	191.443
															12.5185	191.63
															12.5259	191.818
															12.5333	191.63
															12.5407	191.006
															12.5481	190.944
															12.5556	190.819
															12.563	191.131
															12.5704	191.194
															12.5778	191.131
															12.5852	191.256
															12.5926	191.256
															12.6	191.131
															12.6074	191.256
															12.6148	191.568
															12.6222	191.506
															12.6296	191.006
															12.637	190.944
															12.6444	191.256
															12.6518	191.194
															12.6593	190.819
															12.6667	190.819
															12.6741	191.006
															12.6815	191.256
															12.6889	191.256
															12.6963	191.131
															12.7037	191.006
															12.7111	190.944
															12.7185	190.757
															12.7259	190.694
															12.7333	190.944
															12.7407	191.194
															12.7482	191.194
															12.7556	191.131
															12.763	191.069
															12.7704	191.318
															12.7778	191.318
															12.7852	191.194
															12.7926	190.632
															12.8	190.57
															12.8074	190.694
															12.8148	190.57
															12.8222	190.445
															12.8296	190.819
															12.837	190.694
															12.8444	190.258
															12.8519	190.632
															12.8593	190.819
															12.8667	190.819
															12.8741	190.944
															12.8815	191.194
															12.8889	191.381
															12.8963	191.256
															12.9037	191.318
															12.9111	191.506
															12.9185	191.755
															12.9259	192.317
															12.9333	192.005
															12.9407	191.942
															12.9482	192.192
															12.9556	192.379
															12.963	192.192
															12.9704	192.005
															12.9778	191.63
															12.9852	191.381
															12.9926	191.568
															13	191.942
															13.0074	192.005
															13.0148	191.88
															13.0222	192.005
															13.0296	191.818
															13.037	191.194
															13.0444	190.57
															13.0518	190.819
															13.0593	190.819
															13.0667	191.006
															13.0741	191.069
															13.0815	190.819
															13.0889	190.07
															13.0963	188.136
															13.1037	185.952
															13.1111	183.955
															13.1185	183.83
															13.1259	184.33
															13.1333	185.266
															13.1407	185.765
															13.1481	186.014
															13.1556	186.202
															13.163	186.451
															13.1704	186.95
															13.1778	187.325
															13.1852	187.45
															13.1926	186.701
															13.2	187.013
															13.2074	187.138
															13.2148	187.637
															13.2222	187.325
															13.2296	187.075
															13.237	187.138
															13.2444	187.325
															13.2518	187.637
															13.2593	187.574
															13.2667	186.701
															13.2741	187.2
															13.2815	187.138
															13.2889	187.512
															13.2963	187.886
															13.3037	188.261
															13.3111	188.885
															13.3185	189.384
															13.3259	189.072
															13.3333	188.261
															13.3407	188.198
															13.3482	188.323
															13.3556	188.822
															13.363	187.45
															13.3704	187.512
															13.3778	187.512
															13.3852	187.762
															13.3926	187.637
															13.4	188.261
															13.4074	188.198
															13.4148	188.51
															13.4222	188.51
															13.4296	188.822
															13.437	189.134
															13.4444	189.197
															13.4519	189.571
															13.4593	189.259
															13.4667	188.573
															13.4741	188.136
															13.4815	188.011
															13.4889	188.51
															13.4963	188.885
															13.5037	188.885
															13.5111	188.386
															13.5185	188.635
															13.5259	188.448
															13.5333	188.822
															13.5407	188.635
															13.5481	188.698
															13.5556	188.323
															13.563	188.448
															13.5704	188.698
															13.5778	188.885
															13.5852	188.323
															13.5926	188.323
															13.6	188.386
															13.6074	188.198
															13.6148	188.074
															13.6222	188.386
															13.6296	188.323
															13.637	188.323
															13.6444	188.573
															13.6518	188.635
															13.6593	188.822
															13.6667	187.138
															13.6741	187.325
															13.6815	187.387
															13.6889	187.512
															13.6963	187.699
															13.7037	187.512
															13.7111	187.45
															13.7185	187.2
															13.7259	187.325
															13.7333	187.013
															13.7407	186.264
															13.7482	186.077
															13.7556	186.514
															13.763	186.888
															13.7704	187.013
															13.7778	187.325
															13.7852	187.387
															13.7926	187.45
															13.8	187.262
															13.8074	187.512
															13.8148	187.512
															13.8222	187.512
															13.8296	187.512
															13.837	187.637
															13.8444	187.762
															13.8519	187.699
															13.8593	187.949
															13.8667	188.011
															13.8741	188.011
															13.8815	187.512
															13.8889	187.138
															13.8963	186.888
															13.9037	187.262
															13.9111	187.886
															13.9185	187.762
															13.9259	187.2
															13.9333	186.826
															13.9407	187.075
															13.9482	187.138
															13.9556	187.2
															13.963	187.512
															13.9704	187.138
															13.9778	186.95
															13.9852	184.642
															13.9926	184.454
															14	184.891
															14.0074	185.328
															14.0148	185.578
															14.0222	185.39
															14.0296	185.266
															14.037	185.203
															14.0444	185.453
															14.0518	185.578
															14.0593	185.515
															14.0667	185.453
															14.0741	185.702
															14.0815	185.702
															14.0889	185.578
															14.0963	185.515
															14.1037	185.702
															14.1111	185.702
															14.1185	185.89
															14.1259	185.89
															14.1333	185.952
															14.1407	185.89
															14.1481	186.264
															14.1556	186.451
															14.163	186.638
															14.1704	187.075
															14.1778	187.2
															14.1852	187.637
															14.1926	187.886
															14.2	187.949
															14.2074	188.136
															14.2148	188.136
															14.2222	188.011
															14.2296	188.323
															14.237	188.323
															14.2444	188.261
															14.2518	188.011
															14.2593	188.136
															14.2667	188.323
															14.2741	187.886
															14.2815	187.2
															14.2889	187.262
															14.2963	187.699
															14.3037	187.886
															14.3111	187.574
															14.3185	187.824
															14.3259	187.637
															14.3333	187.949
															14.3407	187.762
															14.3482	187.824
															14.3556	187.637
															14.363	187.762
															14.3704	188.011
															14.3778	188.074
															14.3852	187.262
															14.3926	187.262
															14.4	187.824
															14.4074	187.824
															14.4148	188.011
															14.4222	187.762
															14.4296	187.45
															14.437	187.45
															14.4444	187.574
															14.4519	187.699
															14.4593	187.762
															14.4667	187.949
															14.4741	188.261
															14.4815	188.074
															14.4889	188.323
															14.4963	188.261
															14.5037	188.198
															14.5111	187.824
															14.5185	187.699
															14.5259	187.886
															14.5333	187.949
															14.5407	188.136
															14.5481	188.261
															14.5556	188.573
															14.563	188.261
															14.5704	187.949
															14.5778	188.011
															14.5852	188.198
															14.5926	188.136
															14.6	188.198
															14.6074	188.51
															14.6148	188.635
															14.6222	187.949
															14.6296	187.949
															14.637	187.262
															14.6444	186.95
															14.6518	187.2
															14.6593	187.325
															14.6667	187.387
															14.6741	187.512
															14.6815	187.637
															14.6889	187.637
															14.6963	187.574
															14.7037	187.325
															14.7111	187.387
															14.7185	187.2
															14.7259	187.762
															14.7333	187.762
															14.7407	187.637
															14.7482	187.762
															14.7556	187.637
															14.763	186.95
															14.7704	186.264
															14.7778	186.264
															14.7852	186.389
															14.7926	186.514
															14.8	186.701
															14.8074	186.95
[truncated: 10,477 more rows]

## Sheet: Figure 5
Figure 5b			Figure 5c								Figure 5d
1.225	0.94528		0			0					0.01389	494.96
1.23	0.92844		10	98.2		10	6.6	0.5	7		0.02778	495.36
1.235	0.91365		20	99.3		20	13.7	0.5	14		0.04167	496.24
1.24	0.90092		30	99.7		30	20.8	0.5	21		0.05556	496.32
1.245	0.89024		40	100		40	28	0.5	28		0.06944	496
1.25	0.88162		60	100		60	42.2	0.5	42		0.08333	495.44
1.255	0.87506										0.09722	496.16
1.26	0.87055										0.11111	495.84
1.265	0.8681										0.125	495.28
1.27	0.8677										0.13889	495.12
1.275	0.86937										0.15278	495.52
1.28	0.87308										0.16667	495.44
1.285	0.87886										0.18056	495.2
1.29	0.88669										0.19444	495.36
1.295	0.89657										0.20833	495.12
1.3	0.90852										0.22222	495.92
1.305	0.92252										0.23611	496.16
1.31	0.93857										0.25	496.8
1.315	0.95668										0.26389	496.72
1.32	0.97685										0.27778	496.48
1.325	0.99908										0.29167	496.4
1.33	1.02336										0.30556	496.48
1.335	1.04969										0.31944	496.4
1.34	1.07809										0.33333	496.72
1.345	1.10853										0.34722	497.36
1.35	1.12722										0.36111	496.8
1.355	1.14681										0.375	496.56
1.36	1.16749										0.38889	496.8
1.365	1.18948										0.40278	497.44
1.37	1.21308										0.41667	497.76
1.375	1.23861										0.43056	497.6
1.38	1.26651										0.44444	497.52
1.385	1.29717										0.45833	497.2
1.39	1.33108										0.47222	496.56
1.395	1.3689										0.48611	496.24
1.4	1.41117										0.5	495.44
1.405	1.4587										0.51389	495.36
1.41	1.51225										0.52778	495.76
1.415	1.57263										0.54167	496.08
1.42	1.6407										0.55556	496.64
1.425	1.71746										0.56944	496.56
1.43	1.80402										0.58333	496.72
1.435	1.90137										0.59722	496.72
1.44	2.01072										0.61111	496.8
1.445	2.1332										0.625	497.28
1.45	2.26993										0.63889	497.76
1.455	2.42214										0.65278	498.16
1.46	2.59105										0.66667	498.56
1.465	2.7778										0.68056	498.48
1.47	2.98356										0.69444	498.24
1.475	3.20937										0.70833	498.56
1.48	3.45628										0.72222	498.48
1.485	3.72515										0.73611	498.4
1.49	4.01691										0.75	498.56
1.495	4.33209										0.76389	498.56
1.5	4.67128										0.77778	499.36
1.505	5.03488										0.79167	499.52
1.51	5.42297										0.80556	500.48
1.515	5.83557										0.81944	500.72
1.52	6.27231										0.83333	500.88
1.525	6.73263										0.84722	501.36
1.53	7.2158										0.86111	501.44
1.535	7.7208										0.875	501.2
1.54	8.24622										0.88889	500.64
1.545	8.7905										0.90278	500
1.55	9.3518										0.91667	498.72
1.555	9.92789										0.93056	498.72
1.56	10.5164										0.94444	498.88
1.565	11.1147										0.95833	498.88
1.57	11.7199										0.97222	499.04
1.575	12.3291										0.98611	499.44
1.58	12.9391										1	499.76
1.585	13.5465										1.01389	500.24
1.59	14.1482										1.02778	500.4
1.595	14.7408										1.04167	501.28
1.6	15.3212										1.05556	501.44
1.605	15.8863										1.06944	501.76
1.61	16.4333										1.08333	502.16
1.615	16.9597										1.09722	502.56
1.62	17.4638										1.11111	502.72
1.625	17.943										1.125	502.56
1.63	18.3978										1.13889	502.96
1.635	18.8271										1.15278	503.52
1.64	19.2308										1.16667	503.68
1.645	19.611										1.18056	503.6
1.65	19.9704										1.19444	503.12
1.655	20.3131										1.20833	503.28
1.66	20.6423										1.22222	503.6
1.665	20.9658										1.23611	503.52
1.67	21.2904										1.25	503.28
1.675	21.6246										1.26389	503.28
1.68	21.9794										1.27778	503.2
1.685	22.367										1.29167	503.6
1.69	22.8013										1.30556	503.36
1.695	23.2975										1.31944	502.88
1.7	23.8722										1.33333	503.2
1.705	24.5444										1.34722	503.12
1.71	25.3353										1.36111	502.8
1.715	26.2668										1.375	503.52
1.72	27.3621										1.38889	502.96
1.725	28.647										1.40278	502.64
1.73	30.1488										1.41667	501.36
1.735	31.8949										1.43056	501.28
1.74	33.9151										1.44444	501.68
1.745	36.2398										1.45833	502.16
1.75	38.8996										1.47222	502.16
1.755	41.9277										1.48611	502.48
1.76	45.3559										1.5	502.32
1.765	49.2166										1.51389	502.64
1.77	53.538										1.52778	502.32
1.775	58.3628										1.54167	502.8
1.78	63.712										1.55556	502.56
1.785	69.6256										1.56944	502.96
1.79	76.1305										1.58333	503.36
1.795	83.2519										1.59722	503.36
1.8	91.0323										1.61111	504
1.805	99.4796										1.625	504.48
1.81	108.631										1.63889	504.08
1.815	118.497										1.65278	503.12
1.82	129.108										1.66667	503.12
1.825	140.477										1.68056	502.96
1.83	152.614										1.69444	503.12
1.835	165.536										1.70833	503.68
1.84	179.243										1.72222	504.32
1.845	193.743										1.73611	504.24
1.85	209.028										1.75	503.68
1.855	225.1										1.76389	503.2
1.86	241.953										1.77778	503.52
1.865	259.586										1.79167	502.56
1.87	277.977										1.80556	502.56
1.875	297.107										1.81944	502.16
1.88	316.975										1.83333	500.72
1.885	337.555										1.84722	500.32
1.89	358.818										1.86111	500.08
1.895	380.721										1.875	500.24
1.9	403.241										1.88889	500.08
1.905	426.336										1.90278	500.16
1.91	449.978										1.91667	500.32
1.915	474.122										1.93056	500.48
1.92	498.732										1.94444	500.88
1.925	523.771										1.95833	500.96
1.93	549.203										1.97222	500.8
1.935	574.992										1.98611	500.8
1.94	601.103										2	500.32
1.945	627.492										2.01389	500.32
1.95	654.137										2.02778	500.56
1.955	680.997										2.04167	501.28
1.96	708.042										2.05556	501.68
1.965	735.247										2.06944	501.6
1.97	762.585										2.08333	502.16
1.975	790.033										2.09722	502.4
1.98	817.57										2.11111	502.48
1.985	845.175										2.125	502.24
1.99	871.911										2.13889	502.08
1.995	898.758										2.15278	501.2
2	925.713										2.16667	500.32
2.005	952.778										2.18056	500.48
2.01	979.952										2.19444	500.56
2.015	1007.24										2.20833	500.8
2.02	1034.63										2.22222	501.36
											2.23611	501.12
											2.25	500.64
											2.26389	500
											2.27778	499.44
											2.29167	499.44
											2.30556	499.2
											2.31944	498.72
											2.33333	498.96
											2.34722	499.44
											2.36111	500.16
											2.375	500.4
											2.38889	499.92
											2.40278	500.64
											2.41667	500
											2.43056	499.6
											2.44444	499.76
											2.45833	499.12
											2.47222	499.12
											2.48611	499.04
											2.5	499.04
											2.51389	498.48
											2.52778	498.4
											2.54167	498.96
											2.55556	498.96
											2.56944	498.32
											2.58333	497.84
											2.59722	497.52
											2.61111	497.44
											2.625	497.44
											2.63889	497.68
											2.65278	497.6
											2.66667	498
											2.68056	498.16
											2.69444	498.88
											2.70833	499.12
											2.72222	498.96
											2.73611	498.64
											2.75	498.24
											2.76389	498.16
											2.77778	497.52
											2.79167	498
											2.80556	498.24
											2.81944	499.68
											2.83333	500.72
											2.84722	500.88
											2.86111	501.12
											2.875	501.6
											2.88889	500.72
											2.90278	500.48
											2.91667	500.16
											2.93056	500.08
											2.94444	500.4
											2.95833	500.32
											2.97222	499.92
											2.98611	499.52
											3	500.08
											3.01389	499.6
											3.02778	499.28
											3.04167	499.2
											3.05556	499.52
											3.06944	499.92
											3.08333	500.72
											3.09722	500.8
											3.11111	501.28
											3.125	501.6
											3.13889	501.28
											3.15278	501.04
											3.16667	499.68
											3.18056	498.72
											3.19444	498.96
											3.20833	499.04
											3.22222	498.56
											3.23611	498.32
											3.25	498.96
											3.26389	498.96
											3.27778	499.52
											3.29167	499.84
											3.30556	500.08
											3.31944	500.96
											3.33333	500.4
											3.34722	500.56
											3.36111	500.24
											3.375	499.04
											3.38889	498.24
											3.40278	498.8
											3.41667	499.28
											3.43056	499.52
											3.44444	499.04
											3.45833	499.76
											3.47222	499.6
											3.48611	498.88
											3.5	498.88
											3.51389	499.12
											3.52778	499.04
											3.54167	498.96
											3.55556	498.72
											3.56944	498.32
											3.58333	497.68
											3.59722	497.68
											3.61111	497.84
											3.625	497.92
											3.63889	498.08
											3.65278	498.88
											3.66667	499.04
											3.68056	498.64
											3.69444	497.6
											3.70833	497.6
											3.72222	498.16
											3.73611	498.48
											3.75	498.4
											3.76389	498.96
											3.77778	499.04
											3.79167	499.12
											3.80556	498.96
											3.81944	499.52
											3.83333	499.36
											3.84722	499.04
											3.86111	498.8
											3.875	498.4
											3.88889	498.32
											3.90278	498.08
											3.91667	497.76
											3.93056	497.28
											3.94444	496.56
											3.95833	496.32
											3.97222	496.16
											3.98611	496.16
											4	496.64
											4.01389	497.04
											4.02778	497.28
											4.04167	497.76
											4.05556	498.24
											4.06944	498.32
											4.08333	498.32
											4.09722	497.44
											4.11111	497.44
											4.125	497.52
											4.13889	498.08
											4.15278	499.04
											4.16667	499.36
											4.18056	499.2
											4.19444	498.4
											4.20833	498.32
											4.22222	498.4
											4.23611	499.12
											4.25	498.8
											4.26389	498.88
											4.27778	499.2
											4.29167	499.6
											4.30556	499.84
											4.31944	499.6
											4.33333	499.28
											4.34722	499.68
											4.36111	500.08
											4.375	500.16
											4.38889	499.92
											4.40278	500.4
											4.41667	500.4
											4.43056	500.56
											4.44444	499.76
											4.45833	499.84
											4.47222	499.6
											4.48611	499.44
											4.5	499.52
											4.51389	499.44
											4.52778	499.04
											4.54167	498.72
											4.55556	498.72
											4.56944	498.56
											4.58333	498.56
											4.59722	498.16
											4.61111	498.4
											4.625	497.68
											4.63889	498.08
											4.65278	498.32
											4.66667	498.64
											4.68056	498.88
											4.69444	498.8
											4.70833	499.04
											4.72222	499.36
											4.73611	499.44
											4.75	499.6
											4.76389	500.16
											4.77778	500.08
											4.79167	500.24
											4.80556	500.96
											4.81944	501.28
											4.83333	501.28
											4.84722	500.88
											4.86111	500.88
											4.875	500.72
											4.88889	500.88
											4.90278	500.8
											4.91667	500.96
											4.93056	500.64
											4.94444	500.8
											4.95833	500.8
											4.97222	501.04
											4.98611	500.56
											5	500.4
											5.01389	500.72
											5.02778	500.24
											5.04167	499.68
											5.05556	500.16
											5.06944	500.16
											5.08333	500.32
											5.09722	500.56
											5.11111	500.8
											5.125	500.64
											5.13889	500.64
											5.15278	500.8
											5.16667	500.08
											5.18056	499.6
											5.19444	499.76
											5.20833	499.84
											5.22222	500.08
											5.23611	500.88
											5.25	501.44
											5.26389	501.36
											5.27778	501.52
											5.29167	502.48
											5.30556	502.16
											5.31944	501.84
											5.33333	501.52
											5.34722	501.12
											5.36111	501.04
											5.375	500.8
											5.38889	501.04
											5.40278	500.96
											5.41667	501.28
											5.43056	501.04
											5.44444	501.6
											5.45833	502.56
											5.47222	502.96
											5.48611	503.2
											5.5	503.44
											5.51389	503.28
											5.52778	503.36
											5.54167	502.8
											5.55556	502.8
											5.57222	502.56
											5.58333	502.4
											5.6	502
											5.61111	501.76
											5.62778	500.56
											5.63889	500.48
											5.65556	500.48
											5.66667	500.56
											5.68333	500.88
											5.69444	501.12
											5.71111	502.4
											5.72222	503.36
											5.73889	503.68
											5.75	503.44
											5.76667	503.28
											5.77778	503.76
											5.79444	503.52
											5.80556	503.6
											5.82222	503.36
											5.83333	503.52
											5.85	503.28
											5.86111	503.2
											5.87778	502.88
											5.88889	503.04
											5.90556	503.44
											5.91667	504
											5.93333	504
											5.94444	503.92
											5.96111	503.84
											5.97222	503.52
											5.98889	503.2
											6	502.72
											6.01667	502.32
											6.02778	501.84
											6.04444	501.92
											6.05556	502
											6.07222	502
											6.08333	502
											6.1	501.84
											6.11111	501.68
											6.12778	502
											6.13889	502.16
											6.15556	501.84
											6.16667	501.6
											6.18333	501.52
											6.19444	501.44
											6.21111	501.6
											6.22222	502.16
											6.23889	502.8
											6.25	502.96
											6.26667	503.2
											6.27778	503.12
											6.29444	503.28
											6.30556	503.84
											6.32222	504.24
											6.33333	503.84
											6.35	503.68
											6.36111	503.68
											6.37778	503.12
											6.38889	503.28
											6.40556	503.84
											6.41667	503.6
											6.43333	504.24
											6.44444	504.32
											6.46111	504.32
											6.47222	504.16
											6.48889	504.08
											6.5	504.48
											6.51667	504.56
											6.52778	504.88
											6.54444	505.04
											6.55556	504.8
											6.57222	504.48
											6.58333	503.84
											6.6	503.68
											6.61111	504.08
											6.62778	504
											6.63889	504.48
											6.65556	504.64
											6.66667	504.8
											6.68333	504.96
											6.69444	504.48
											6.71111	504.72
											6.72222	504.8
											6.73889	505.2
											6.75	506
											6.76667	506.56
											6.77778	506.48
											6.79444	505.6
											6.80556	505.28
											6.82222	505.44
											6.83333	505.68
											6.85	505.84
											6.86111	505.44
											6.87778	505.44
											6.88889	505.12
											6.90556	504.56
											6.91667	505.04
											6.93333	505.04
											6.94444	504.88
											6.96111	504.96
											6.97222	504.64
											6.98889	505.04
											7	505.2
											7.01667	505.04
											7.02778	505.04
											7.04444	505.12
											7.05556	504.48
											7.07222	504.56
											7.08333	504.32
											7.1	504.48
											7.11111	504.48
											7.12778	504.8
											7.13889	504.24
											7.15556	504.56
											7.16667	504.56
											7.18333	504.8
											7.19444	505.2
											7.21111	505.36
											7.22222	505.44
											7.23889	505.84
											7.25	505.76
											7.26667	505.6
											7.27778	505.68
											7.29444	505.36
											7.30556	506.16
											7.32222	506.96
											7.33333	506.56
											7.35	506.48
											7.36111	506.24
											7.37778	506.24
											7.38889	507.36
											7.40556	507.84
											7.41667	508.56
											7.43333	508.64
											7.44444	508.16
											7.46111	507.44
											7.47222	507.28
											7.48889	506.56
											7.5	505.84
											7.51667	505.76
											7.52778	505.2
											7.54444	505.76
											7.55556	505.84
											7.57222	506
											7.58333	505.68
											7.6	505.2
											7.61111	505.04
											7.62778	505.12
											7.63889	505.52
											7.65556	505.92
											7.66667	505.84
											7.68333	506.16
											7.69444	506
											7.71111	505.84
											7.72222	505.76
											7.73889	506.48
											7.75	506.64
											7.76667	507.6
											7.77778	508
											7.79444	507.92
											7.80556	507.36
											7.82222	507.44
											7.83333	507.44
											7.85	507.12
											7.86111	506.8
											7.87778	506.64
											7.88889	506.8
											7.90556	506.8
											7.91667	506.56
											7.93333	506.08
											7.94444	505.68
											7.96111	506.08
											7.97222	506.24
											7.98889	506.64
											8	507.04
											8.01667	507.52
											8.02778	507.76
											8.04444	508.16
											8.05556	508.48
											8.07222	508.16
											8.08333	508.24
											8.1	508.24
											8.11111	508.08
											8.12778	507.52
											8.13889	506.8
											8.15556	506.96
											8.16667	507.44
											8.18333	507.6
											8.19444	508.32
											8.21111	508.56
											8.22222	508.32
											8.23889	508.16
											8.25	508.24
											8.26667	508.24
											8.27778	507.68
											8.29444	507.76
											8.30556	508.88
											8.32222	508.8
											8.33333	508.48
											8.35	508.48
											8.36111	508.16
											8.37778	508.24
											8.38889	508.72
											8.40556	508.72
											8.41667	508.96
											8.43333	509.04
											8.44444	509.04
											8.46111	508.4
											8.47222	508.56
											8.48889	508.96
											8.5	509.36
											8.51667	510.24
											8.52778	510.32
											8.54444	509.84
											8.55556	510.32
											8.57222	510.64
											8.58333	509.84
											8.6	509.76
											8.61111	509.2
											8.62778	509.04
											8.63889	508.56
											8.65556	507.84
											8.66667	508.16
											8.68333	508.24
											8.69444	508.24
											8.71111	508.4
											8.72222	508.56
											8.73889	508.96
											8.75	509.12
											8.76667	509.44
											8.77778	509.12
											8.79444	508.64
											8.80556	508.56
											8.82222	508.88
											8.83333	508.64
											8.85	508.96
											8.86111	509.2
											8.87778	508.72
											8.88889	508.64
											8.90556	508.96
											8.91667	507.76
											8.93333	507.2
											8.94444	507.2
											8.96111	506.8
											8.97222	506.24
											8.98889	505.68
											9	505.92
											9.01667	506.16
											9.02778	506.4
											9.04444	506.56
											9.05556	506.32
											9.07222	506.4
											9.08333	506.32
											9.1	506.8
											9.11111	506.72
											9.12778	506.72
											9.13889	506.16
											9.15556	506.24
											9.16667	506.64
											9.18333	507.2
											9.19444	507.68
											9.21111	508
											9.22222	508.4
											9.23889	508.16
											9.25	508.32
											9.26667	508.32
											9.27778	507.68
											9.29444	507.36
											9.30556	507.44
											9.32222	507.84
											9.33333	508
											9.35	507.84
											9.36111	508
											9.37778	507.52
											9.38889	507.52
											9.40556	507.04
											9.41667	507.12
											9.43333	507.36
											9.44444	507.6
											9.46111	507.6
											9.47222	507.68
											9.48889	508
											9.5	507.92
											9.51667	508.88
											9.52778	509.04
											9.54444	509.04
											9.55556	508.96
											9.57222	508.8
											9.58333	508.64
											9.6	508.48
											9.61111	508.08
											9.62778	507.92
											9.63889	508.32
											9.65556	509.44
											9.66667	510
											9.68333	510.4
											9.69444	510.4
											9.71111	510.4
											9.72222	509.92
											9.73889	509.6
											9.75	508.8
											9.76667	508.88
											9.77778	508.88
											9.79444	509.12
											9.80556	509.52
											9.82222	509.68
											9.83333	509.84
											9.85	510.16
											9.86111	510.16
											9.87778	510
											9.88889	509.84
											9.90556	509.68
											9.91667	509.76
											9.93333	509.52
											9.94444	509.84
											9.96111	510.16
											9.97222	509.76
											9.98889	509.68
											10	510.16
											10.0167	509.44
											10.0278	508.96
											10.0444	509.04
											10.0556	509.44
											10.0722	509.36
											10.0833	509.68
											10.1	509.36
											10.1111	508.72
											10.1278	508.64
											10.1389	509.6
											10.1556	509.68
											10.1667	509.92
											10.1833	510.08
											10.1944	509.84
											10.2111	510.16
											10.2222	510.16
											10.2389	510.4
											10.25	510.24
											10.2667	510.08
											10.2778	510.48
											10.2944	510.24
											10.3056	510.08
											10.3222	510.64
											10.3333	511.12
											10.35	511.68
											10.3611	510.88
											10.3778	510.08
											10.3889	509.6
											10.4056	510
											10.4167	509.76
											10.4333	510.24
											10.4444	510.48
											10.4611	510.72
											10.4722	510.24
											10.4889	510.08
											10.5	509.6
											10.5167	509.36
											10.5278	509.12
											10.5444	509.52
											10.5556	509.68
											10.5722	510.16
											10.5833	510
											10.6	510.08
											10.6111	511.04
											10.6278	511.2
											10.6389	511.28
											10.6556	511.52
											10.6667	511.44
											10.6833	511.44
											10.6944	511.44
											10.7111	510.8
											10.7222	510.72
											10.7389	510.8
											10.75	510.88
											10.7667	510.32
											10.7778	510.08
											10.7944	510.4
											10.8056	510.32
											10.8222	510.48
											10.8333	510.96
											10.85	511.28
											10.8611	511.52
											10.8778	511.28
											10.8889	511.12
											10.9056	510.8
											10.9167	511.36
											10.9333	511.04
											10.9444	511.04
											10.9611	510.72
											10.9722	510.4
											10.9889	510.16
											11	510.16
											11.0167	510.48
											11.0278	510.72
											11.0444	510.56
											11.0556	510.08
											11.0722	510
											11.0833	510.32
											11.1	509.92
											11.1111	509.36
											11.1278	509.68
											11.1389	509.68
											11.1556	509.68
											11.1667	510.08
											11.1833	510.32
											11.1944	510
											11.2111	510.16
											11.2222	510.4
											11.2389	510.8
											11.25	510.32
											11.2667	509.92
											11.2778	509.76
											11.2944	509.6
											11.3056	509.76
											11.3222	509.6
											11.3333	509.92
											11.35	510.16
											11.3611	508.64
											11.3778	508.56
											11.3889	509.04
											11.4056	509.36
											11.4167	509.44
											11.4333	509.28
											11.4444	509.68
											11.4611	509.92
											11.4722	510.56
											11.4889	510.4
											11.5	510.8
											11.5167	511.44
											11.5278	511.92
											11.5444	511.76
											11.5556	511.68
											11.5722	511.12
											11.5833	511.6
											11.6	511.52
											11.6111	511.6
											11.6278	511.6
											11.6389	511.36
											11.6556	510.88
											11.6667	510.48
											11.6833	510.56
											11.6944	510.8
											11.7111	511.6
											11.7222	512
											11.7389	511.44
											11.75	511.68
											11.7667	511.28
											11.7778	511.12
											11.7944	511.36
											11.8056	511.44
											11.8222	511.52
											11.8333	511.84
											11.85	512.24
											11.8611	512.24
											11.8778	512.64
											11.8889	512.96
											11.9056	512.64
											11.9167	512.56
											11.9333	511.92
											11.9444	511.68
											11.9611	511.76
											11.9722	511.6
											11.9889	511.92
											12	512.08
											12.0167	512.08
											12.0278	512.16
											12.0444	512.24
											12.0556	511.84
											12.0722	512.32
											12.0833	512.24
											12.1	511.84
											12.1111	512.08
											12.1278	512.08
											12.1389	512.24
											12.1556	512.88
											12.1667	512.8
											12.1833	512.56
											12.1944	512.64
											12.2111	512.72
											12.2222	512
											12.2389	510.88
											12.25	511.44
											12.2667	511.68
											12.2778	512.08
											12.2944	512.08
											12.3056	512.56
											12.3222	512.56
											12.3333	512.16
											12.35	512
											12.3611	511.84
											12.3778	512.48
											12.3889	512.32
											12.4056	512.48
											12.4167	512.64
											12.4333	512.72
											12.4444	513.04
											12.4611	513.2
											12.4722	513.36
											12.4889	513.04
											12.5	512.16
											12.5167	512.96
											12.5278	512.96
											12.5444	513.36
											12.5556	513.52
											12.5722	513.44
											12.5833	514
											12.6	514.24
											12.6111	513.68
											12.6278	513.6
											12.6389	514
											12.6556	514.4
											12.6667	514.48
											12.6833	514.72
											12.6944	514.4
											12.7111	513.84
											12.7222	514.16
											12.7389	514
											12.75	514.24
											12.7667	514.16
											12.7778	513.6
											12.7944	512.72
											12.8056	512.24
											12.8222	512.08
											12.8333	511.92
											12.85	511.68
											12.8611	511.2
											12.8778	510.88
											12.8889	511.52
											12.9056	511.76
											12.9167	512.16
											12.9333	512.48
											12.9444	512.8
											12.9611	513.12
											12.9722	513.36
											12.9889	513.44
											13	513.52
											13.0167	514.08
											13.0278	513.76
											13.0444	514.32
											13.0556	513.76
											13.0722	514.08
											13.0833	514.56
											13.1	514.08
											13.1111	514.08
											13.1278	514.32
											13.1389	514.8
											13.1556	515.2
											13.1667	514.64
											13.1833	513.76
											13.1944	514.8
											13.2111	515.2
											13.2222	515.36
											13.2389	515.84
											13.25	515.6
											13.2667	514.8
											13.2778	514.8
											13.2944	514.8
											13.3056	514.88
											13.3222	515.04
											13.3333	515.44
											13.35	514.64
											13.3611	514.72
											13.3778	515.2
											13.3889	515.6
											13.4056	515.84
											13.4167	516.56
											13.4333	516.88
											13.4444	516.8
											13.4611	517.04
											13.4722	516.96
											13.4889	516.64
											13.5	516.16
											13.5167	515.92
											13.5278	515.92
											13.5444	516.08
											13.5556	516
											13.5722	516
											13.5833	516
											13.6	515.36
											13.6111	515.6
											13.6278	515.52
											13.6389	515.28
											13.6556	515.52
											13.6667	515.04
											13.6833	515.2
											13.6944	515.04
											13.7111	514.96
											13.7222	514.8
											13.7389	514.32
											13.75	515.6
											13.7667	514.72
											13.7778	513.36
											13.7944	513.84
											13.8056	513.6
											13.8222	513.44
											13.8333	512.96
											13.85	513.52
											13.8611	512.4
											13.8778	510.72
											13.8889	511.12
											13.9056	511.36
											13.9167	511.2
											13.9333	511.28
											13.9444	510.72
											13.9611	510.64
											13.9722	511.12
											13.9889	511.76
											14	511.36
											14.0167	511.04
											14.0278	511.2
											14.0444	511.36
											14.0556	511.04
											14.0722	511.36
											14.0833	511.12
											14.1	510.96
											14.1111	511.36
											14.1278	511.36
											14.1389	511.04
											14.1556	511.68
											14.1667	512.08
											14.1833	512
											14.1944	512.56
											14.2111	512.4
											14.2222	512.08
											14.2389	512.16
											14.25	511.28
											14.2667	510.56
											14.2778	509.44
											14.2944	509.76
											14.3056	510.88
											14.3222	511.04
											14.3333	511.12
											14.35	511.68
											14.3611	511.84
											14.3778	512.4
											14.3889	512.4
											14.4056	512.32
											14.4167	512.4
											14.4333	511.52
											14.4444	510.96
											14.4611	510
											14.4722	508.24
											14.4889	507.68
											14.5	508.56
											14.5167	508.08
											14.5278	507.6
											14.5444	506.8
											14.5556	506.48
											14.5722	505.52
											14.5833	505.2
											14.6	505.2
											14.6111	506
											14.6278	505.6
											14.6389	505.2
											14.6556	504.8
											14.6667	505.04
											14.6833	504.48
											14.6944	504.08
											14.7111	503.2
											14.7222	502.8
											14.7389	503.68
											14.75	503.68
											14.7667	--
											14.7778	1005.44
											14.7944	1006.4
											14.8056	1006.72
											14.8222	1007.52
											14.8333	1007.2
											14.85	1007.36
											14.8611	1008.48
											14.8778	1008.8
											14.8889	1009.6
											14.9056	1009.92
											14.9167	1009.92
											14.9333	1009.76
											14.9444	1009.76
											14.9611	1010.88
											14.9722	1010.72
											14.9889	1010.56
											15	1010.4
											15.0167	1009.92
											15.0278	1009.92
											15.0444	1009.92
											15.0556	1009.44
											15.0722	1009.44
											15.0833	1011.68
											15.1	1010.72
											15.1111	1009.76
											15.1278	1010.88
											15.1389	1012.16
											15.1556	1012.32
											15.1667	1012
											15.1833	1011.84
											15.1944	1012.96
											15.2111	1013.28
											15.2222	1012.64
											15.2389	1013.28
											15.25	1014.4
											15.2667	1014.88
											15.2778	1015.04
											15.2944	1016.16
											15.3056	1016.16
											15.3222	1015.84
											15.3333	1016.48
											15.35	1015.52
											15.3611	1015.04
											15.3778	1016
											15.3889	1016.32
											15.4056	1015.52
											15.4167	1014.24
											15.4333	1014.56
											15.4444	1014.72
											15.4611	1014.88
											15.4722	1015.68
											15.4889	1016.8
											15.5	1018.08
											15.5167	1018.08
											15.5278	1018.08
											15.5444	1018.4
											15.5556	1019.68
											15.5722	1019.84
											15.5833	1020
											15.6	1020
											15.6111	1021.12
											15.6278	1021.76
											15.6389	1021.28
											15.6556	1020.48
											15.6667	1021.76
											15.6833	1022.72
											15.6944	1023.2
											15.7111	1024.64
											15.7222	1024.16
											15.7389	1023.36
											15.75	1023.68
											15.7667	1024.64
											15.7778	1025.6
											15.7944	1025.12
											15.8056	1025.44
											15.8222	1025.76
											15.8333	1025.12
											15.85	1025.28
											15.8611	1025.28
											15.8778	1024.32
											15.8889	1025.12
											15.9056	1025.28
											15.9167	1027.68
											15.9333	1029.92
											15.9444	1031.84
											15.9611	1031.04
											15.9722	1031.04
											15.9889	1031.04
											16	1031.84
											16.0167	1031.36
											16.0278	1032.32
											16.0444	1033.28
											16.0556	1032.16
											16.0722	1031.04
											16.0833	1031.52
											16.1	1032.16
											16.1111	1031.52
											16.1278	1032.16
											16.1389	1032.8
											16.1556	1032.48
											16.1667	1032.8
											16.1833	1030.56
											16.1944	1030.88
											16.2111	1032
											16.2222	1034.24
											16.2389	1035.84
											16.25	1036
											16.2667	1037.28
											16.2778	1037.76
											16.2944	1037.92
											16.3056	1037.76
											16.3222	1037.92
											16.3333	1038.4
											16.35	1037.44
											16.3611	1038.56
											16.3778	1038.72
											16.3889	1038.88
											16.4056	1040
											16.4167	1040.16
											16.4333	1039.52
											16.4444	1040.48
											16.4611	1041.28
											16.4722	1042.4
											16.4889	1041.92
											16.5	1042.72
											16.5167	1042.4
											16.5278	1042.08
											16.5444	1041.92
											16.5556	1041.6
											16.5722	1039.68
											16.5833	1040.32
											16.6	1040.32
											16.6111	1040
											16.6278	1040.64
											16.6389	1041.12
											16.6556	1041.28
											16.6667	1041.6
											16.6833	1041.76
											16.6944	1041.28
											16.7111	1042.4
											16.7222	1044.64
											16.7389	1043.52
											16.75	1042.88
											16.7667	1042.72
											16.7778	1042.72
											16.7944	1043.36
											16.8056	1043.52
											16.8222	1043.04
											16.8333	1044.32
											16.85	1045.6
											16.8611	1045.76
											16.8778	1046.08
											16.8889	1046.24
											16.9056	1047.04
											16.9167	1046.56
											16.9333	1045.92
											16.9444	1046.08
											16.9611	1046.72
											16.9722	1047.52
											16.9889	1048.48
											17	1047.2
											17.0167	1047.2
											17.0278	1047.2
											17.0444	1047.36
											17.0556	1046.72
											17.0722	1046.56
											17.0833	1046.72
											17.1	1047.04
											17.1111	1046.24
											17.1278	1046.24
											17.1389	1044.8
											17.1556	1044.8
											17.1667	1046.24
											17.1833	--
											17.1944	522.96
											17.2111	522.48
											17.2222	522.08
											17.2389	522.4
											17.25	521.52
											17.2667	521.04
											17.2778	520.72
											17.2944	520.48
											17.3056	519.92
											17.3222	519.92
											17.3333	519.68
											17.35	519.6
											17.3611	520
											17.3778	520
											17.3889	520.16
											17.4056	520.56
											17.4167	520.56
											17.4333	520.8
											17.4444	520.64
											17.4611	520.24
											17.4722	520.24
											17.4889	520.4
											17.5	520.4
											17.5167	520.08
											17.5278	520.24
											17.5444	519.92
											17.5556	519.76
											17.5722	519.76
											17.5833	520
											17.6	519.92
											17.6111	519.68
											17.6278	519.52
											17.6389	519.52
											17.6556	519.36
											17.6667	518.96
											17.6833	518.48
											17.6944	518.8
											17.7111	518.48
											17.7222	518.72
											17.7389	519.2
											17.75	519.2
											17.7667	519.04
											17.7778	518.56
											17.7944	519.04
											17.8056	518.32
											17.8222	517.84
											17.8333	517.92
											17.85	517.84
											17.8611	517.76
											17.8778	517.6
											17.8889	517.76
											17.9056	517.68
											17.9167	518
											17.9333	518.16
											17.9444	518.24
											17.9611	518
											17.9722	518.48
											17.9889	518.8
											18	518.72
											18.0167	518.96
											18.0278	518.48
											18.0444	518.16
											18.0556	517.68
											18.0722	517.44
											18.0833	517.92
											18.1	517.84
											18.1111	517.68
											18.1278	517.6
											18.1389	517.68
											18.1556	517.52
											18.1667	517.6
											18.1833	517.68
											18.1944	518.24
											18.2111	517.76
											18.2222	517.52
											18.2389	516.72
											18.25	517.2
											18.2667	517.36
											18.2778	517.76
											18.2944	517.68
											18.3056	516.88
											18.3222	517.2
											18.3333	516.8
											18.35	516.8
											18.3611	517.04
											18.3778	516.88
											18.3889	516.88
											18.4056	517.2
											18.4167	516.96
											18.4333	517.28
											18.4444	517.52
											18.4611	518.08
											18.4722	518.32
											18.4889	517.84
											18.5	517.6
											18.5167	517.44
											18.5278	517.84
											18.5444	518.16
											18.5556	518.24
											18.5722	518.16
											18.5833	517.68
											18.6	517.12
											18.6111	517.12
											18.6278	517.76
											18.6389	517.76
											18.6556	517.44
											18.6667	517.52
											18.6833	517.2
											18.6944	517.44
											18.7111	517.12
											18.7222	516.8
											18.7389	516.56
											18.75	515.92
											18.7667	515.92
											18.7778	515.92
											18.7944	516.24
											18.8056	516.48
											18.8222	516.72
											18.8333	516.72
											18.85	516.64
											18.8611	516.96
											18.8778	517.28
											18.8889	517.04
											18.9056	517.44
											18.9167	517.12
											18.9333	516.64
											18.9444	517.28
											18.9611	517.44
											18.9722	517.44
											18.9889	516.88
											19	517.04
											19.0167	517.12
											19.0278	517.36
											19.0444	517.36
											19.0556	517.6
											19.0722	517.44
											19.0833	517.52
											19.1	518.16
											19.1111	518.64
											19.1278	518.56
											19.1389	518.24
											19.1556	518.32
											19.1667	517.68
											19.1833	517.76
											19.1944	517.76
											19.2111	518
											19.2222	518.08
											19.2389	518.32
											19.25	519.12
											19.2667	518.88
											19.2778	518.72
											19.2944	518.88
											19.3056	518.56
											19.3222	518
											19.3333	517.76
											19.35	517.76
											19.3611	518.16
											19.3778	517.92
											19.3889	518
											19.4056	518.88
											19.4167	518.72
											19.4333	518.32
											19.4444	518.32
											19.4611	518.88
											19.4722	518.56
											19.4889	518
											19.5	517.52
											19.5167	517.76
											19.5278	517.44
											19.5444	517.36
											19.5556	517.52
											19.5722	517.52
											19.5833	517.6
											19.6	517.68
											19.6111	517.84
											19.6278	518.16
											19.6389	517.92
											19.6556	518.16
											19.6667	518.24
											19.6833	518.72
											19.6944	518.24
											19.7111	518.08
											19.7222	518.32
											19.7389	518
											19.75	517.52
											19.7667	517.52
											19.7778	517.36
											19.7944	517.28
											19.8056	517.6
											19.8222	517.84
											19.8333	518.4
											19.85	518.48
											19.8611	518.48
											19.8778	518.56
											19.8889	518.56
											19.9056	519.04
											19.9167	518.32
											19.9333	518.96
											19.9444	518.24
											19.9611	518.16
											19.9722	518.16
											19.9889	518.08
											20	518.08
											20.0167	518.08
											20.0278	518.08
											20.0444	518.08
											20.0556	518.16
											20.0722	518.4
											20.0833	518.32
											20.1	519.12
											20.1111	518.8
											20.1278	518.4
											20.1389	518.88
											20.1556	518.96
											20.1667	518.96
											20.1833	518.96
											20.1944	518.72
											20.2111	519.12
											20.2222	518.72
											20.2389	518.4
											20.25	518.48
											20.2667	518.32
											20.2778	517.92
											20.2944	518
											20.3056	518.32
											20.3222	518.4
											20.3333	518.48
											20.35	517.92
											20.3611	518
											20.3778	517.52
											20.3889	516.96
											20.4056	517.04
											20.4167	517.44
											20.4333	517.12
											20.4444	516.56
											20.4611	516.4
											20.4722	515.84
											20.4889	515.2
											20.5	515.12
											20.5167	516.32
											20.5278	516.16
											20.5444	516.24
											20.5556	515.44
											20.5722	515.36
											20.5833	515.68
											20.6	515.6
											20.6111	515.28
											20.6278	515.28
											20.6389	514.8
											20.6556	514.72
											20.6667	514.72
											20.6833	515.6
											20.6944	515.84
											20.7111	516.16
											20.7222	515.84
											20.7389	515.68
											20.75	516
											20.7667	516
											20.7778	516.24
											20.7944	516.4
											20.8056	516.32
											20.8222	516.8
											20.8333	516.88
											20.85	517.28
											20.8611	517.28
											20.8778	517.84
											20.8889	517.76
											20.9056	517.52
											20.9167	517.6
											20.9333	517.04
											20.9444	516.4
											20.9611	515.52
											20.9722	515.84
											20.9889	515.36
											21	514.88
											21.0167	514.32
											21.0278	514.16
											21.0444	513.12
											21.0556	512.56
											21.0722	511.76
											21.0833	511.44
											21.1	511.12
											21.1111	510.88
											21.1278	510.32
											21.1389	510.48
											21.1556	510
											21.1667	510.08
											21.1833	509.92
											21.1944	509.2
											21.2111	508.48
											21.2222	507.52
											21.2389	507.44
											21.25	506.88
											21.2667	506.88
											21.2778	506.64
											21.2944	506.4
											21.3056	505.12
											21.3222	504.72
											21.3333	504.08
											21.35	504.16
											21.3611	504.56
											21.3778	504.24
											21.3889	504.72
											21.4056	504.8
											21.4167	505.2
											21.4333	505.04
											21.4444	505.6
											21.4611	506.24
											21.4722	506.16
											21.4889	506.48
											21.5	506.16
											21.5167	505.84
											21.5278	505.92
											21.5444	506.4
											21.5556	506.72
											21.5722	506.88
											21.5833	506.16
											21.6	505.76
											21.6111	505.6
											21.6278	505.76
											21.6389	505.52
											21.6556	505.44
											21.6667	505.6
											21.6833	506
											21.6944	506.4
											21.7111	506.16
											21.7222	506.48
											21.7389	506.08
											21.75	505.92
											21.7667	505.84
											21.7778	506.08
											21.7944	506.24
											21.8056	506.16
											21.8222	505.92
											21.8333	506
											21.85	506.4
											21.8611	507.04
											21.8778	507.12
											21.8889	507.04
											21.9056	507.12
											21.9167	506.56
											21.9333	506.4
											21.9444	506.16
											21.9611	506.4
											21.9722	506.72
											21.9889	506.64
											22	507.12
											22.0167	507.2
											22.0278	507.28
											22.0444	507.04
											22.0556	507.6
											22.0722	507.36
											22.0833	507.36
											22.1	507.52
											22.1111	507.52
											22.1278	507.52
											22.1389	507.84
											22.1556	507.44
											22.1667	507.68
											22.1833	508.08
											22.1944	508.8
											22.2111	508.56
											22.2222	508.32
											22.2389	508.24
											22.25	508.16
											22.2667	508.24
											22.2778	508.4
											22.2944	508.08
											22.3056	507.84
											22.3222	508.08
											22.3333	508
											22.35	507.52
											22.3611	508.16
											22.3778	507.92
											22.3889	508.16
											22.4056	508.72
											22.4167	508.72
											22.4333	508.96
											22.4444	509.28
											22.4611	508.88
											22.4722	508.88
											22.4889	509.2
											22.5	509.92
											22.5167	510.32
											22.5278	510.24
											22.5444	510.16
											22.5556	510.48
											22.5722	510.24
											22.5833	510.16
											22.6	510.64
											22.6111	510.48
											22.6278	510.48
											22.6389	510.08
											22.6556	509.12
											22.6667	508.96
											22.6833	509.36
											22.6944	509.28
											22.7111	509.68
											22.7222	509.84
											22.7389	510.16
											22.75	510.32
											22.7667	510.64
											22.7778	510.72
											22.7944	511.12
											22.8056	511.04
											22.8222	510.8
											22.8333	510.4
											22.85	509.68
											22.8611	509.76
											22.8778	509.68
											22.8889	509.92
											22.9056	510.16
											22.9167	510.16
											22.9333	510.48
											22.9444	510.24
											22.9611	510.24
											22.9722	510.56
											22.9889	510.56
											23	510.32
											23.0167	510.64
											23.0278	510.72
											23.0444	511.12
											23.0556	511.12
											23.0722	510.8
											23.0833	510.64
											23.1	511.44
											23.1111	511.2
											23.1278	510.8
											23.1389	510.64
											23.1556	510.88
											23.1667	511.2
											23.1833	511.04
											23.1944	511.12
											23.2111	511.76
											23.2222	512.72
											23.2389	512.88
											23.25	513.12
											23.2667	513.12
											23.2778	513.12
											23.2944	513.04
											23.3056	513.12
											23.3222	513.6
											23.3333	513.68
											23.35	513.76
											23.3611	513.36
											23.3778	512.72
											23.3889	512.96
											23.4056	512.8
											23.4167	512.8
											23.4333	512
											23.4444	511.84
											23.4611	511.76
											23.4722	512
											23.4889	512.4
											23.5	512.16
											23.5167	512.56
											23.5278	512.16
											23.5444	512.32
											23.5556	512.48
											23.5722	512.24
											23.5833	512.8
											23.6	513.52
											23.6111	513.76
											23.6278	514
											23.6389	514.16
											23.6556	514.32
											23.6667	514.4
											23.6833	514.16
											23.6944	513.2
											23.7111	513.28
											23.7222	513.28
											23.7389	513.52
											23.75	513.76
											23.7667	513.52
											23.7778	513.52
											23.7944	513.44
											23.8056	514.8
											23.8222	515.76
											23.8333	515.6
											23.85	515.36
											23.8611	515.52
											23.8778	514.96
											23.8889	514.48
											23.9056	514.56
											23.9167	514.64
											23.9333	514.32
											23.9444	514.72
											23.9611	514.56
											23.9722	514.16
											23.9889	513.44
											24	512.88
											24.0167	512.64
											24.0278	512
											24.0444	512.32
											24.0556	512.64
											24.0722	513.44
											24.0833	513.44
											24.1	513.52
											24.1111	514.16
											24.1278	514.16
											24.1389	514.32
											24.1556	514.16
											24.1667	513.92
											24.1833	514.16
											24.1944	513.84
											24.2111	513.68
											24.2222	513.52
											24.2389	514.08
											24.25	513.6
											24.2667	512.88
											24.2778	512.96
											24.2944	513.44
											24.3056	513.28
											24.3222	513.12
											24.3333	513.12
											24.35	513.52
											24.3611	514.08
											24.3778	513.84
											24.3889	513.84
											24.4056	514.08
											24.4167	513.92
											24.4333	513.76
											24.4444	513.52
											24.4611	513.6
											24.4722	513.84
											24.4889	514.08
											24.5	513.84
											24.5167	513.84
											24.5278	513.84
											24.5444	514.24
											24.5556	514.24
											24.5722	514.72
											24.5833	514.72
											24.6	514.64
											24.6111	514.56
											24.6278	515.04
											24.6389	515.6
											24.6556	515.76
											24.6667	515.76
											24.6833	515.68
											24.6944	515.28
											24.7111	515.04
											24.7222	514.24
											24.7389	514.4
											24.75	514.32
											24.7667	514.96
											24.7778	515.44
											24.7944	515.68
											24.8056	516.24
											24.8222	516.48
											24.8333	516.32
											24.85	515.76
											24.8611	515.44
											24.8778	515.28
											24.8889	515.12
											24.9056	515.52
											24.9167	515.52
											24.9333	515.36
											24.9444	515.12
											24.9611	515.28
											24.9722	515.36
											24.9889	515.76
											25	515.76
											25.0167	515.68
											25.0278	515.6
											25.0444	515.36
											25.0556	515.68
											25.0722	516
											25.0833	516.24
											25.1	516
											25.1111	516.24
											25.1278	516.24
											25.1389	516.32
											25.1556	515.68
											25.1667	515.12
											25.1833	514.72
											25.1944	514.8
											25.2111	515.2
											25.2222	515.6
											25.2389	515.6
											25.25	515.92
											25.2667	515.92
											25.2778	515.76
											25.2944	515.68
											25.3056	515.6
											25.3222	515.36
											25.3333	515.92
											25.35	515.84
											25.3611	516.08
											25.3778	515.92
											25.3889	516.32
											25.4056	516.88
											25.4167	516.8
											25.4333	516.08
											25.4444	515.2
											25.4611	514.8
											25.4722	514.24
											25.4889	514.32
											25.5	515.2
											25.5167	514.96
											25.5278	514.24
											25.5444	513.76
											25.5556	513.84
											25.5722	514.16
											25.5833	514.64
											25.6	514.96
											25.6111	514.96
											25.6278	515.44
											25.6389	515.52
											25.6556	515.28
											25.6667	515.52
											25.6833	515.68
											25.6944	515.52
											25.7111	515.36
											25.7222	515.04
											25.7389	515.04
											25.75	515.04
											25.7667	515.04
											25.7778	514.96
											25.7944	515.44
											25.8056	514.96
											25.8222	514.56
											25.8333	514.32
											25.85	514.48
											25.8611	514.56
											25.8778	514.32
											25.8889	514.48
											25.9056	514.16
											25.9167	513.92
											25.9333	514.08
											25.9444	513.76
											25.9611	513.84
											25.9722	513.84
											25.9889	514.56
											26	515.2
											26.0167	515.28
											26.0278	515.44
											26.0444	515.28
											26.0556	515.04
											26.0722	515.12
											26.0833	515.12
											26.1	514.88
											26.1111	514.96
											26.1278	514.88
											26.1389	514.56
											26.1556	514.72
											26.1667	514.96
											26.1833	514.96
											26.1944	514.8
											26.2111	514.56
											26.2222	514.32
											26.2389	514.88
											26.25	514.88
											26.2667	514.96
											26.2778	514.96
											26.2944	514.88
											26.3056	514.72
											26.3222	514.88
											26.3333	514.64
											26.35	514.8
											26.3611	514.8
											26.3778	514.24
											26.3889	514.24
											26.4056	514.32
											26.4167	514.56
											26.4333	514.8
											26.4444	514.56
											26.4611	514.72
											26.4722	514.08
											26.4889	514.64
											26.5	514.56
											26.5167	514.72
											26.5278	514.56
											26.5444	514.48
											26.5556	514.08
											26.5722	513.04
											26.5833	512.96
											26.6	512.64
											26.6111	512.56
											26.6278	513.2
											26.6389	512.96
											26.6556	513.2
											26.6667	512
											26.6833	511.92
											26.6944	512.56
											26.7111	512.56
											26.7222	513.12
											26.7389	513.68
											26.75	514.56
											26.7667	515.04
											26.7778	514.96
											26.7944	514.88
											26.8056	514.96
											26.8222	514.8
											26.8333	514.8
											26.85	514.88
											26.8611	516
											26.8778	516.48
											26.8889	516
											26.9056	515.84
											26.9167	515.36
											26.9333	515.44
											26.9444	515.28
											26.9611	515.28
											26.9722	515.04
											26.9889	514.8
											27	514.72
											27.0167	514.72
											27.0278	515.2
											27.0444	515.52
											27.0556	514.56
											27.0722	514.4
											27.0833	514.4
											27.1	514.8
											27.1111	515.04
											27.1278	515.2
											27.1389	515.44
											27.1556	515.36
											27.1667	515.44
											27.1833	515.44
											27.1944	515.84
											27.2111	515.84
											27.2222	515.76
											27.2389	515.52
											27.25	515.52
											27.2667	515.28
											27.2778	515.6
											27.2944	515.28
											27.3056	515.04
											27.3222	515.12
											27.3333	515.68
											27.35	515.76
											27.3611	515.68
											27.3778	515.04
											27.3889	514.72
											27.4056	514.8
											27.4167	514.96
											27.4333	515.36
											27.4444	515.04
											27.4611	514.72
											27.4722	514.08
											27.4889	514.24
											27.5	515.2
											27.5167	515.12
											27.5278	514.8
											27.5444	515.12
											27.5556	514.88
											27.5722	515.04
											27.5833	514.96
											27.6	514.8
											27.6111	514.56
											27.6278	514.24
											27.6389	514.16
											27.6556	514
											27.6667	513.68
											27.6833	513.76
											27.6944	513.92
											27.7111	513.6
											27.7222	513.52
											27.7389	513.28
											27.75	512.8
											27.7667	512.24
[truncated: 3 more rows]

## Sheet: Supplementary Figure 3
TaS2			NbS2			MoS2
100.812	745.479		100.812	50.6845		50.6437	60
101.132	744.106		101.132	50.7219		50.9671	56
101.453	742.716		101.453	50.7642		51.2905	58
101.775	741.306		101.775	50.8114		51.6138	74
102.097	739.879		102.097	50.8634		51.9371	64
102.416	738.433		102.416	50.9202		52.2604	72
102.738	736.969		102.738	50.9819		52.5837	80
103.06	735.486		103.06	51.0483		52.9049	64
103.381	733.986		103.381	51.1197		53.2282	72
103.701	732.466		103.701	51.1958		53.5514	76
104.022	730.929		104.022	51.2768		53.8747	82
104.344	729.373		104.344	51.3627		54.1979	70
104.663	727.799		104.663	51.4533		54.5212	70
104.985	726.207		104.985	51.5488		54.8444	80
105.306	724.596		105.306	51.6492		55.1676	72
105.628	722.967		105.628	51.7544		55.4887	72
105.947	721.319		105.947	51.8644		55.8119	80
106.269	719.654		106.269	51.9792		56.1351	76
106.59	717.97		106.59	52.0989		56.4582	74
106.91	716.267		106.91	52.2234		56.7814	86
107.231	714.546		107.231	52.3528		57.1045	82
107.553	712.807		107.553	52.4869		57.4277	80
107.874	711.05		107.874	52.626		57.7486	78
108.194	709.274		108.194	52.7698		58.0718	80
108.515	707.48		108.515	52.9185		58.3949	88
108.836	705.668		108.836	53.072		58.718	86
109.156	705.015		109.156	53.2304		59.041	92
109.477	702.43		109.477	53.3936		59.3641	94
109.799	700.615		109.799	53.2806		59.6872	90
110.12	697.899		110.12	53.4425		60.0081	76
110.439	696.259		110.439	53.6284		60.3311	94
110.761	693.408		110.761	53.8858		60.6541	98
111.082	691.667		111.082	53.7055		60.9771	94
111.401	690.346		111.401	53.8884		61.3001	88
111.722	688.89		111.722	53.9739		61.6231	80
112.044	687.21		112.044	54.3962		61.944	84
112.363	684.359		112.363	54.5867		62.2669	94
112.684	683.047		112.684	54.9705		62.5899	74
113.006	682.139		113.006	55.2972		62.9128	82
113.325	678.594		113.325	55.7641		63.2358	80
113.646	675.981		113.646	55.7929		63.5566	86
113.967	674.785		113.967	55.837		63.8795	96
114.286	671.656		114.286	56.2005		64.2024	76
114.608	669.026		114.608	56.6127		64.5253	90
114.929	665.217		114.929	56.9822		64.8482	94
115.248	663.056		115.248	57.3036		65.171	82
115.569	660.136		115.569	57.706		65.4917	86
115.89	657.768		115.89	58.1184		65.8146	80
116.209	655.369		116.209	58.236		66.1374	84
116.53	653.895		116.53	58.9706		66.4602	86
116.852	651.421		116.852	59.6278		66.7831	90
117.171	649.755		117.171	60.0277		67.1037	88
117.492	648.535		117.492	60.6251		67.4265	98
117.813	645.415		117.813	61.2089		67.7493	86
118.132	644.038		118.132	61.4386		68.0721	76
118.453	641.538		118.453	61.5984		68.3927	84
118.774	638.73		118.774	62.0915		68.7154	82
119.093	637.367		119.093	62.7163		69.0382	84
119.414	634.906		119.414	62.7349		69.3609	78
119.733	632.319		119.733	63.3353		69.6836	74
120.054	629.561		120.054	63.3119		70.0042	88
120.375	627.588		120.375	63.7826		70.3269	84
120.694	624.92		120.694	63.839		70.6495	78
121.015	623.423		121.015	64.1812		70.9722	96
121.336	621.611		121.336	64.407		71.2949	96
121.655	619.963		121.655	64.9286		71.6154	82
121.976	618.223		121.976	65.6527		71.938	88
122.295	614.942		122.295	66.0292		72.2606	88
122.616	611.89		122.616	66.5804		72.5832	88
122.937	609.636		122.937	67.1032		72.9037	76
123.255	607.486		123.255	66.9267		73.2263	70
123.576	605.328		123.576	67.3453		73.5489	70
123.897	602.278		123.897	67.5281		73.8714	80
124.216	600.305		124.216	67.8565		74.1919	78
124.537	598.4		124.537	68.1556		74.5144	88
124.856	595.23		124.856	68.2397		74.837	70
125.177	593.791		125.177	68.5285		75.1595	82
125.497	590.222		125.497	69.1738		75.4799	86
125.816	589.542		125.816	69.6733		75.8024	74
126.137	587.922		126.137	70.5579		76.1248	80
126.456	587.34		126.456	70.4908		76.4473	76
126.777	585.338		126.777	71.3225		76.7677	76
127.097	584.27		127.097	72.0083		77.0901	80
127.416	582.441		127.416	73.1917		77.4126	88
127.737	580.244		127.737	74.0264		77.735	84
128.055	577.653		128.055	74.4771		78.0553	80
128.376	575.829		128.376	75.2519		78.3777	82
128.695	573.504		128.695	76.1253		78.7001	74
129.016	570.956		129.016	77.1405		79.0204	86
129.336	567.157		129.336	78.192		79.3427	76
129.655	565.094		129.655	79.1046		79.6651	84
129.976	563.69		129.976	79.6718		79.9875	66
130.294	560.865		130.294	80.3418		80.3077	62
130.615	560.32		130.615	81.2045		80.63	74
130.933	558.969		130.933	82.1522		80.9523	80
131.254	558.025		131.254	83.5251		81.2725	62
131.575	555.894		131.575	84.8104		81.5948	54
131.893	555.032		131.893	85.7732		81.9171	78
132.214	555.421		132.214	86.3353		82.2394	70
132.532	554.371		132.532	87.4309		82.5595	70
132.853	553.512		132.853	88.445		82.8818	76
133.171	551.868		133.171	89.369		83.204	66
133.492	550.172		133.492	90.1635		83.5241	76
133.81	549.064		133.81	91.5743		83.8464	82
134.131	548.096		134.131	92.0422		84.1686	64
134.452	546.771		134.452	93.4248		84.4886	76
134.77	545.442		134.77	94.7494		84.8108	64
135.09	544.174		135.09	95.4512		85.133	58
135.409	543.14		135.409	96.1253		85.453	62
135.729	541.27		135.729	97.038		85.7752	66
136.048	540.384		136.048	98.1884		86.0973	66
136.368	539.3		136.368	99.3781		86.4195	64
136.687	538.938		136.687	100.17		86.7395	62
137.007	538.179		137.007	101.09		87.0616	68
137.325	537.283		137.325	101.949		87.3837	64
137.646	536.829		137.646	103.301		87.7036	56
137.964	535.726		137.964	104.602		88.0257	54
138.285	533.653		138.285	105.873		88.3478	54
138.603	533.963		138.603	106.669		88.6677	70
138.923	534.148		138.923	108.142		88.9898	60
139.244	533.754		139.244	109.099		89.3118	54
139.562	533.022		139.562	110.009		89.6317	62
139.882	532.28		139.882	111.129		89.9537	70
140.201	530.615		140.201	112.201		90.2757	62
140.521	529.406		140.521	113.125		90.5956	72
140.839	528.631		140.839	114.568		90.9176	64
141.159	528.935		141.159	115.081		91.2374	76
141.478	528.715		141.478	115.925		91.5593	60
141.798	527.951		141.798	116.949		91.8813	68
142.116	526.435		142.116	118.215		92.2011	68
142.436	526.223		142.436	119.644		92.523	48
142.754	524.898		142.754	120.703		92.8449	60
143.075	523.841		143.075	121.849		93.1647	62
143.393	523.754		143.393	122.785		93.4866	72
143.713	523.897		143.713	123.502		93.8085	62
144.031	522.565		144.031	125.004		94.1282	78
144.349	522.36		144.349	125.912		94.4501	70
144.669	520.71		144.669	126.754		94.7719	74
144.988	520.187		144.988	127.321		95.0916	72
145.308	519.713		145.308	128.15		95.4135	62
145.626	520.443		145.626	129.071		95.7331	66
145.946	521.373		145.946	130.028		96.055	60
146.264	521.401		146.264	131.28		96.3767	66
146.584	521.379		146.584	132.205		96.6964	74
146.902	521.156		146.902	132.895		97.0182	68
147.222	520.596		147.222	133.581		97.3378	64
147.54	521.191		147.54	134.661		97.6595	68
147.86	521.244		147.86	135.752		97.9813	66
148.178	521.203		148.178	136.51		98.301	56
148.498	520.977		148.498	137.169		98.623	70
148.816	520.865		148.816	137.959		98.942	64
149.136	519.395		149.136	138.745		99.264	60
149.454	519.466		149.454	138.926		99.586	66
149.772	520.07		149.772	139.488		99.905	64
150.092	519.567		150.092	139.868		100.227	76
150.41	520.313		150.41	140.251		100.546	62
150.73	520.575		150.73	140.439		100.868	66
151.048	520.699		151.048	141.103		101.19	58
151.368	521.055		151.368	141.313		101.509	60
151.686	521.464		151.686	142.057		101.831	62
152.006	522.214		152.006	142.148		102.15	60
152.323	521.933		152.323	142.574		102.472	56
152.641	520.579		152.641	143.51		102.793	62
152.961	520.074		152.961	143.721		103.113	64
153.279	520.495		153.279	144.316		103.434	60
153.599	519.851		153.599	144.349		103.754	56
153.917	519.858		153.917	144.459		104.075	70
154.236	519.571		154.236	144.76		104.395	66
154.554	519.53		154.554	145.279		104.716	56
154.872	519.171		154.872	145.754		105.038	74
155.192	518.184		155.192	146.063		105.357	64
155.509	516.781		155.509	146.292		105.678	70
155.829	515.73		155.829	146.668		105.998	76
156.147	514.431		156.147	147.189		106.319	62
156.465	514.903		156.465	146.919		106.638	74
156.784	514.928		156.784	147.743		106.96	66
157.102	515.12		157.102	147.755		107.279	80
157.422	514.723		157.422	147.707		107.601	66
157.739	514.538		157.739	147.896		107.922	70
158.057	515.487		158.057	147.893		108.241	76
158.377	517.068		158.377	147.349		108.563	64
158.694	516.515		158.694	147.613		108.882	68
159.014	517.791		159.014	148.009		109.203	74
159.332	518.826		159.332	148.092		109.522	70
159.649	518.776		159.649	147.942		109.844	62
159.969	517.465		159.969	148.045		110.163	68
160.287	519.069		160.287	148.282		110.484	74
160.606	519.36		160.606	148.319		110.803	68
160.924	520.728		160.924	148.118		111.125	64
161.241	521.426		161.241	147.787		111.444	64
161.561	523.304		161.561	147.965		111.765	54
161.878	523.766		161.878	147.928		112.084	68
162.196	524.197		162.196	147.899		112.405	64
162.515	524.945		162.515	147.464		112.727	58
162.833	526.538		162.833	147.131		113.046	76
163.152	527.027		163.152	146.902		113.367	62
163.47	528.871		163.47	147.247		113.686	66
163.787	529.839		163.787	146.813		114.007	68
164.107	532.139		164.107	146.214		114.326	78
164.424	533.55		164.424	145.893		114.647	64
164.742	533.596		164.742	145.275		114.966	56
165.061	534.421		165.061	144.542		115.288	68
165.379	536.072		165.379	143.774		115.607	74
165.696	537.724		165.696	143.333		115.928	62
166.015	538.291		166.015	142.704		116.247	80
166.333	539.525		166.333	141.82		116.568	66
166.65	539.348		166.65	140.813		116.887	64
166.969	540.143		166.969	140.47		117.208	70
167.287	541.586		167.287	139.792		117.527	80
167.604	541.3		167.604	139.062		117.848	64
167.923	540.875		167.923	138.622		118.167	66
168.241	541.678		168.241	138.161		118.486	68
168.56	541.166		168.56	137.575		118.807	82
168.877	542.499		168.877	137.288		119.126	64
169.195	543.403		169.195	137.246		119.447	78
169.512	543.522		169.512	136.725		119.765	82
169.831	544.481		169.831	135.77		120.086	66
170.148	543.871		170.148	134.427		120.405	72
170.466	544.617		170.466	133.941		120.726	66
170.785	544.185		170.785	132.967		121.045	78
171.102	544.212		171.102	132.596		121.366	78
171.419	543.978		171.419	131.961		121.685	82
171.739	544.506		171.739	131.197		122.006	74
172.056	545.194		172.056	130.581		122.324	78
172.373	546.618		172.373	129.989		122.645	78
172.692	547.509		172.692	129.419		122.964	82
173.009	548.631		173.009	128.51		123.283	84
173.326	550.237		173.326	127.408		123.604	88
173.645	551.207		173.645	126.504		123.922	68
173.963	553.271		173.963	125.714		124.243	80
174.28	555.224		174.28	124.677		124.562	72
174.597	554.728		174.597	124.263		124.883	80
174.916	555.093		174.916	123.276		125.201	74
175.233	554.613		175.233	122.218		125.522	72
175.55	556.214		175.55	121.702		125.841	84
175.869	556.317		175.869	121.424		126.16	64
176.186	557.465		176.186	120.619		126.48	68
176.503	558.548		176.503	119.64		126.799	92
176.82	560.149		176.82	118.879		127.12	74
177.139	561.352		177.139	118.429		127.438	74
177.456	563.309		177.456	117.591		127.759	78
177.773	565.046		177.773	117.083		128.078	74
178.092	565.895		178.092	115.987		128.396	78
178.409	567.383		178.409	115.647		128.717	76
178.726	569.34		178.726	115.173		129.035	84
179.043	569.917		179.043	114.292		129.356	76
179.362	571.779		179.362	113.374		129.674	78
179.679	572.923		179.679	112.738		129.995	82
179.996	573.741		179.996	112.348		130.314	80
180.312	573.654		180.312	112.074		130.632	86
180.631	574.162		180.631	111.753		130.953	78
180.948	574.933		180.948	110.993		131.271	74
181.265	575.194		181.265	110.359		131.592	86
181.582	576.802		181.582	110.084		131.91	84
181.901	576.603		181.901	109.572		132.229	72
182.218	577.886		182.218	109.399		132.549	86
182.534	578.042		182.534	109.627		132.868	68
182.851	578.997		182.851	109.893		133.188	82
183.17	579.76		183.17	109.651		133.507	86
183.487	579.468		183.487	110.114		133.825	90
183.804	579.818		183.804	110.203		134.145	86
184.12	580.447		184.12	110.632		134.464	90
184.439	580.552		184.439	110.689		134.782	82
184.756	580.597		184.756	111.33		135.103	74
185.073	581.052		185.073	111.588		135.421	84
185.389	580.956		185.389	111.633		135.741	92
185.708	582.284		185.708	111.999		136.06	72
186.025	581.899		186.025	112.307		136.378	68
186.341	583.088		186.341	112.643		136.698	80
186.658	583.86		186.658	112.745		137.017	84
186.975	586.103		186.975	113.327		137.335	92
187.293	586.347		187.293	113.801		137.655	82
187.61	587.636		187.61	114.383		137.974	78
187.927	588.088		187.927	115.252		138.292	84
188.243	589.85		188.243	115.891		138.612	80
188.562	591.554		188.562	116.368		138.93	92
188.878	592.558		188.878	117.231		139.251	86
189.195	594.784		189.195	117.812		139.569	88
189.512	595.249		189.512	118.311		139.887	98
189.828	598.224		189.828	118.855		140.207	100
190.147	598.585		190.147	119.005		140.525	88
190.463	597.799		190.463	119.306		140.844	94
190.78	598.617		190.78	119.647		141.164	84
191.096	600.906		191.096	120.017		141.482	88
191.413	603.065		191.413	120.702		141.8	98
191.731	605.652		191.731	120.977		142.12	92
192.048	607.145		192.048	121.061		142.438	82
192.364	609.32		192.364	121.418		142.756	100
192.681	610.47		192.681	121.71		143.077	94
192.997	612.915		192.997	121.659		143.395	96
193.314	613.414		193.314	121.56		143.713	86
193.632	614.954		193.632	121.979		144.033	96
193.948	615.298		193.948	121.803		144.351	100
194.265	616.2		194.265	122.037		144.669	92
194.581	617.472		194.581	122.154		144.989	80
194.898	617.501		194.898	122.236		145.307	92
195.214	618.943		195.214	121.636		145.625	94
195.532	618.781		195.532	121.685		145.943	98
195.849	618.257		195.849	121.431		146.263	92
196.165	617.823		196.165	121.152		146.581	112
196.481	617.953		196.481	120.841		146.899	100
196.798	617.333		196.798	120.816		147.219	100
197.114	617.475		197.114	120.743		147.537	94
197.432	617.176		197.432	120.499		147.855	108
197.749	615.58		197.749	119.997		148.175	94
198.065	615.622		198.065	119.726		148.493	98
198.381	613.825		198.381	119.171		148.811	108
198.697	612.853		198.697	118.867		149.128	90
199.014	611.068		199.014	118.203		149.448	102
199.33	609.002		199.33	118.131		149.766	92
199.648	608.258		199.648	117.524		150.084	94
199.964	607.97		199.964	116.827		150.404	104
200.281	607.078		200.281	115.938		150.722	102
200.597	605.508		200.597	115.628		151.04	84
200.913	603.614		200.913	114.695		151.357	100
201.229	603.527		201.229	114.131		151.677	102
201.545	601.454		201.545	113.031		151.995	92
201.861	599.795		201.861	111.965		152.313	98
202.18	598.642		202.18	110.75		152.633	94
202.496	595.998		202.496	110.102		152.95	88
202.812	594.113		202.812	109.288		153.268	100
203.128	592.045		203.128	108.133		153.586	98
203.444	590.936		203.444	107.345		153.906	100
203.76	588.779		203.76	106.362		154.223	94
204.076	587.706		204.076	105		154.541	98
204.392	586.777		204.392	103.29		154.859	98
204.708	584.742		204.708	101.662		155.178	98
205.026	584.53		205.026	100.405		155.496	88
205.342	582.697		205.342	98.4905		155.814	100
205.658	582.381		205.658	96.6949		156.131	102
205.974	580.411		205.974	94.842		156.451	110
206.29	578.67		206.29	92.5168		156.769	96
206.606	578.29		206.606	90.9731		157.086	80
206.922	578.358		206.922	88.993		157.404	92
207.238	576.635		207.238	86.769		157.723	92
207.554	575.571		207.554	84.7114		158.041	82
207.87	573.017		207.87	82.7143		158.359	90
208.188	573.139		208.188	80.6129		158.676	78
208.504	572.078		208.504	78.4702		158.996	82
208.82	571.634		208.82	76.3888		159.313	92
209.136	568.999		209.136	74.1632		159.631	92
209.452	568.482		209.452	71.8752		159.948	90
209.767	566.306		209.767	69.7653		160.266	88
210.083	565.016		210.083	67.8458		160.585	80
210.399	564.947		210.399	65.8311		160.903	92
210.715	563.154		210.715	64.0019		161.22	100
211.031	561.659		211.031	62.0625		161.538	86
211.347	560.414		211.347	60.4322		161.855	86
211.662	558.306		211.662	58.9151		162.175	86
211.978	557.169		211.978	57.3552		162.492	98
212.294	555.702		212.294	55.8543		162.809	86
212.612	554.374		212.612	54.7331		163.127	78
212.928	553.081		212.928	53.6177		163.444	94
213.243	550.392		213.243	52.3722		163.764	70
213.559	548.393		213.559	51.1676		164.081	88
213.875	547.022		213.875	49.9655		164.398	88
214.19	544.522		214.19	48.8057		164.716	90
214.506	542.7		214.506	47.7674		165.033	92
214.822	541.154		214.822	46.9397		165.352	80
215.138	540.283		215.138	46.3625		165.67	88
215.453	538.973		215.453	45.7083		165.987	86
215.769	536.828		215.769	44.9567		166.304	92
216.084	535.021		216.084	44.3345		166.621	86
216.4	533.796		216.4	44.1284		166.941	100
216.716	531.43		216.716	43.3729		167.258	86
217.031	530.335		217.031	43.0786		167.575	90
217.347	527.11		217.347	42.8349		167.893	88
217.663	526.18		217.663	42.7683		168.21	90
217.978	523.866		217.978	42.4183		168.527	92
218.294	521.927		218.294	42.5759		168.846	94
218.609	521.31		218.609	42.2734		169.163	86
218.925	519.501		218.925	42.062		169.481	84
219.24	517.565		219.24	42.1548		169.798	90
219.556	515.67		219.556	42.1194		170.115	90
219.871	515.154		219.871	41.6612		170.432	86
220.187	514.518		220.187	41.6765		170.751	94
220.502	512.96		220.502	41.7013		171.068	92
220.818	512.552		220.818	41.6195		171.385	92
221.133	511.608		221.133	41.254		171.703	98
221.449	511.389		221.449	41.1622		172.02	90
221.764	510.029		221.764	41.0668		172.337	100
222.08	508.862		222.08	41.367		172.654	100
222.395	508.271		222.395	41.1605		172.973	96
222.711	507.271		222.711	41.2431		173.29	90
223.026	505.758		223.026	41.248		173.607	90
223.341	505.526		223.341	41.355		173.924	100
223.657	505.28		223.657	41.5952		174.241	98
223.972	504.511		223.972	41.3932		174.558	96
224.288	503.193		224.288	41.2554		174.875	102
224.603	502.804		224.603	41.181		175.192	92
224.918	502.036		224.918	41.2694		175.511	92
225.234	501.391		225.234	41.2623		175.828	92
225.549	501.259		225.549	41.1698		176.145	104
225.864	501.244		225.864	41.3693		176.462	94
226.18	500.341		226.18	41.444		176.779	104
226.495	499.41		226.495	41.6231		177.096	94
226.81	498.885		226.81	41.7285		177.413	96
227.125	498.753		227.125	42.0391		177.729	114
227.441	497.361		227.441	42.2579		178.048	102
227.756	496.757		227.756	42.535		178.365	106
228.071	496.208		228.071	42.8616		178.682	90
228.386	495.679		228.386	43.0002		178.999	92
228.702	494.293		228.702	43.4985		179.316	112
229.017	493.369		229.017	43.434		179.633	102
229.332	493.033		229.332	43.3532		179.949	100
229.647	492.978		229.647	43.2456		180.266	104
229.96	492.144		229.96	43.0207		180.583	102
230.275	491.286		230.275	42.6274		180.9	96
230.591	491.572		230.591	42.5807		181.219	118
230.906	491.232		230.906	42.6913		181.535	98
231.221	490.426		231.221	42.7614		181.852	88
231.536	489.956		231.536	42.8513		182.169	102
231.851	489.618		231.851	42.7828		182.486	98
232.166	488.877		232.166	42.5953		182.802	92
232.481	487.64		232.481	42.4169		183.119	106
232.796	486.571		232.796	42.396		183.436	98
233.111	486.237		233.111	42.413		183.752	100
233.426	485.249		233.426	42.6775		184.069	106
233.742	483.808		233.742	42.5248		184.386	92
234.057	482.811		234.057	42.6114		184.702	108
234.369	482.271		234.369	42.6898		185.019	96
234.684	481.817		234.684	42.5127		185.336	94
235	481.639		235	42.3883		185.654	102
235.315	481.153		235.315	42.3564		185.971	110
235.629	480.767		235.629	42.1093		186.288	88
235.944	479.796		235.944	42.0446		186.604	102
236.259	479.419		236.259	41.9744		186.921	78
236.574	478.934		236.574	41.82		187.237	94
236.889	477.891		236.889	41.5923		187.554	98
237.204	476.92		237.204	41.4406		187.87	92
237.519	475.769		237.519	40.9778		188.187	112
237.832	474.813		237.832	40.7496		188.503	104
238.147	473.468		238.147	40.3281		188.82	100
238.462	472.343		238.462	40.5776		189.136	122
238.777	471.293		238.777	40.4064		189.453	100
239.091	470.466		239.091	40.2225		189.769	104
239.406	469.279		239.406	40.0753		190.086	94
239.721	467.879		239.721	40.1534		190.402	94
240.036	466.784		240.036	40.2193		190.719	102
240.351	466.166		240.351	39.9754		191.035	92
240.664	465.09		240.664	39.9479		191.352	104
240.978	464.108		240.978	39.7191		191.668	102
241.293	463.18		241.293	39.775		191.984	88
241.608	461.51		241.608	39.9169		192.301	96
241.923	460.807		241.923	39.7775		192.617	90
242.237	460.154		242.237	39.8328		192.933	96
242.552	458.823		242.552	39.9632		193.25	98
242.865	458.292		242.865	40.1884		193.566	88
243.18	457.393		243.18	40.2801		193.883	88
243.494	456.882		243.494	40.5162		194.199	86
243.809	456.365		243.809	40.5289		194.515	88
244.124	455.556		244.124	40.7946		194.831	88
244.438	454.753		244.438	40.9256		195.148	96
244.753	453.924		244.753	41.1701		195.464	90
245.066	453.369		245.066	41.3987		195.78	88
245.38	453.082		245.38	41.1437		196.097	82
245.695	452.006		245.695	41.1281		196.413	88
246.01	451.475		246.01	40.9922		196.729	94
246.324	451.251		246.324	41.0217		197.045	88
246.639	449.961		246.639	41.3347		197.361	84
246.951	448.878		246.951	41.3246		197.678	92
247.266	448.247		247.266	41.3775		197.994	90
247.58	447.602		247.58	41.7702		198.31	84
247.895	447.307		247.895	41.856		198.626	92
248.21	447.161		248.21	41.8716		198.942	86
248.524	446.368		248.524	41.8438		199.259	90
248.837	446.18		248.837	41.9978		199.575	92
249.151	445.245		249.151	42.2115		199.891	90
249.466	445.049		249.466	42.641		200.207	94
249.78	445.043		249.78	43.0358		200.523	84
250.095	444.522		250.095	43.4333		200.839	90
250.409	444.046		250.409	43.903		201.155	94
250.721	443.271		250.721	44.1524		201.471	90
251.036	442.462		251.036	44.4733		201.787	88
251.35	441.669		251.35	44.6907		202.103	94
251.665	440.649		251.665	44.9988		202.419	92
251.979	440.529		251.979	45.3675		202.736	90
252.292	439.7		252.292	45.8924		203.052	92
252.606	439.083		252.606	46.4211		203.368	96
252.92	438.346		252.92	46.622		203.684	98
253.235	436.827		253.235	47.007		204	82
253.549	435.724		253.549	47.5518		204.313	86
253.861	434.456		253.861	47.7559		204.629	94
254.176	434.171		254.176	48.141		204.945	86
254.49	433.81		254.49	48.862		205.261	86
254.804	433.006		254.804	49.3794		205.577	100
255.119	431.608		255.119	50.0379		205.893	92
255.431	431.898		255.431	50.6255		206.209	88
255.745	431.279		255.745	51.2582		206.525	92
256.059	430.945		256.059	51.9029		206.841	96
256.374	429.633		256.374	52.8153		207.157	88
256.686	429.656		256.686	53.3974		207.473	92
257	429.645		257	54.2031		207.788	96
257.314	428.785		257.314	54.3456		208.104	96
257.629	429.008		257.629	55.2321		208.418	88
257.941	428.312		257.941	55.8276		208.734	100
258.255	427.254		258.255	56.1497		209.05	96
258.569	426.914		258.569	56.5328		209.366	92
258.883	426.436		258.883	57.0031		209.681	88
259.195	425.028		259.195	57.6273		209.997	94
259.51	424.161		259.51	58.0753		210.313	98
259.824	424.396		259.824	58.5433		210.629	100
260.138	423.5		260.138	58.979		210.944	82
260.452	423.29		260.452	59.1807		211.26	96
260.764	422.687		260.764	59.3337		211.576	90
261.078	422.256		261.078	59.5533		211.889	86
261.392	421.389		261.392	59.9059		212.205	88
261.704	420.832		261.704	60.0511		212.521	94
262.018	420.816		262.018	59.9955		212.837	90
262.333	420.836		262.333	59.9339		213.152	94
262.647	421.465		262.647	60.0711		213.468	92
262.959	421.415		262.959	60.0563		213.784	90
263.273	421.916		263.273	60.2243		214.099	90
263.587	421.798		263.587	60.0455		214.413	88
263.901	421.828		263.901	59.6449		214.728	92
264.213	421.491		264.213	59.7033		215.044	88
264.527	420.994		264.527	59.7206		215.36	98
264.841	420.864		264.841	59.5844		215.675	86
265.152	420.563		265.152	59.4301		215.991	96
265.466	420.156		265.466	59.413		216.306	94
265.78	419.68		265.78	59.7087		216.622	78
266.094	419.588		266.094	59.679		216.935	100
266.406	419.584		266.406	59.8671		217.251	96
266.72	419.126		266.72	59.8723		217.566	90
267.034	418.721		267.034	60.1478		217.882	86
267.346	419.109		267.346	60.5018		218.197	88
267.66	419.146		267.66	60.6516		218.513	88
267.974	419.23		267.974	60.6162		218.826	106
268.288	418.823		268.288	60.9984		219.142	102
268.599	419.044		268.599	61.321		219.457	100
268.913	418.784		268.913	61.6805		219.773	92
269.227	419.555		269.227	62.3253		220.088	88
269.539	419.736		269.539	62.4473		220.404	96
269.853	421.091		269.853	62.8464		220.719	90
270.166	421.281		270.166	63.6074		221.032	100
270.478	421.821		270.478	64.2601		221.348	98
270.792	421.697		270.792	64.4825		221.663	90
271.106	423.134		271.106	65.3622		221.979	100
271.417	422.575		271.417	66.2894		222.294	86
271.731	422.54		271.731	67.0622		222.607	84
272.045	422.43		272.045	67.7563		222.922	78
272.356	423.152		272.356	68.5659		223.238	88
272.67	423.179		272.67	69.7354		223.553	88
272.984	421.872		272.984	70.4667		223.868	92
273.296	421.881		273.296	71.4415		224.184	98
273.609	421.838		273.609	72.2185		224.497	92
273.923	421.986		273.923	72.9329		224.812	82
274.235	422.297		274.235	73.5002		225.127	78
274.548	422.245		274.548	74.4026		225.443	88
274.862	422.619		274.862	74.9507		225.758	88
275.173	424.293		275.173	75.408		226.071	90
275.487	425.491		275.487	76.396		226.386	98
275.801	424.481		275.801	77.3457		226.702	96
276.112	426.596		276.112	77.9171		227.017	92
276.426	427.483		276.426	78.4543		227.332	84
276.739	428.486		276.739	78.9037		227.645	86
277.051	428.451		277.051	79.4101		227.96	96
277.364	429.48		277.364	79.9004		228.275	82
277.676	431.038		277.676	80.5504		228.591	84
277.989	432.062		277.989	81.1594		228.904	98
278.303	433.382		278.303	81.5666		229.219	84
278.614	433.66		278.614	81.7301		229.534	90
278.928	433.907		278.928	82.1144		229.849	84
279.241	433.614		279.241	82.0515		230.164	86
279.553	435.271		279.553	82.0454		230.477	88
279.866	436.003		279.866	82.0434		230.792	86
280.18	436.984		280.18	82.0628		231.107	76
280.491	438.16		280.491	81.793		231.422	90
280.805	439.012		280.805	82.2455		231.735	86
281.116	439.108		281.116	82.0488		232.05	72
281.429	440.47		281.429	81.6086		232.365	78
281.743	440.962		281.743	81.5183		232.68	76
282.054	441.653		282.054	81.4288		232.993	90
282.367	441.855		282.367	81.5183		233.308	92
282.679	442.732		282.679	81.3302		233.623	72
282.992	444.214		282.992	80.7845		233.938	76
283.306	444.695		283.306	80.7145		234.251	78
283.617	445.024		283.617	80.2552		234.566	82
283.93	445.677		283.93	79.9619		234.881	64
284.241	446.841		284.241	79.5753		235.196	80
284.555	447.001		284.555	79.064		235.509	82
284.868	448.545		284.868	78.9435		235.824	74
285.179	449.183		285.179	78.7565		236.138	78
285.492	449.699		285.492	78.613		236.453	76
285.804	449.577		285.804	78.2251		236.766	68
286.117	449.56		286.117	78.0598		237.081	60
286.428	448.993		286.428	77.7794		237.396	78
286.741	449.229		286.741	77.9013		237.711	72
287.055	447.958		287.055	77.9803		238.023	72
287.366	447.682		287.366	77.5609		238.338	68
287.679	447.274		287.679	77.3385		238.653	72
287.99	447.035		287.99	77.6015		238.966	60
288.303	445.559		288.303	77.5171		239.281	74
288.614	443.922		288.614	77.1454		239.595	70
288.928	443.891		288.928	76.8725		239.91	66
289.241	443.702		289.241	77.3339		240.223	66
289.552	442.588		289.552	77.4482		240.538	58
289.865	440.965		289.865	77.4749		240.852	74
290.176	439.462		290.176	77.5229		241.165	70
290.489	438.604		290.489	77.4622		241.48	68
290.8	437.524		290.8	77.363		241.794	68
291.113	435.733		291.113	77.5326		242.107	70
291.424	434.939		291.424	77.4739		242.422	68
291.737	434.55		291.737	77.5536		242.736	72
292.05	432.521		292.05	77.7212		243.051	70
292.361	430.402		292.361	78.0958		243.363	74
292.674	428.305		292.674	78.2837		243.678	74
292.985	426.553		292.985	78.4455		243.993	70
293.298	425.174		293.298	78.7539		244.305	72
293.609	423.417		293.609	78.8809		244.62	64
293.922	421.418		293.922	79.2731		244.934	68
294.233	418.706		294.233	79.4732		245.247	68
294.546	417.172		294.546	79.4404		245.562	68
294.857	416.186		294.857	79.5597		245.876	60
295.17	415.977		295.17	79.2021		246.189	76
295.481	413.225		295.481	79.4569		246.503	78
295.794	411.973		295.794	79.6558		246.818	70
296.105	411.043		296.105	79.6678		247.13	68
296.418	409.666		296.418	80.1169		247.445	72
296.728	408.476		296.728	80.2665		247.759	56
297.041	407.582		297.041	80.8111		248.071	68
297.352	406.191		297.352	81.1263		248.386	78
297.665	405.325		297.665	81.5686		248.7	70
297.976	405.023		297.976	81.6187		249.013	68
298.289	404.331		298.289	82.11		249.327	70
298.599	403.585		298.599	82.3066		249.642	72
298.912	401.528		298.912	82.4957		249.954	72
299.223	399.623		299.223	82.5263		250.268	70
299.536	399.392		299.536	82.1566		250.581	68
299.847	398.426		299.847	82.2893		250.895	62
300.159	397.678		300.159	82.5366		251.21	76
300.47	397.5		300.47	82.4444		251.522	66
300.783	396.041		300.783	82.5756		251.836	66
301.094	394.303		301.094	82.828		252.151	66
301.406	393.652		301.406	83.3483		252.463	70
301.717	392.311		301.717	83.7374		252.777	60
302.03	390.954		302.03	83.8142		253.089	64
302.34	390.028		302.34	83.982		253.404	70
302.653	388.966		302.653	84.2272		253.718	68
302.964	388.299		302.964	84.6853		254.03	68
303.276	386.331		303.276	84.6974		254.344	64
303.587	385.529		303.587	84.8751		254.659	56
303.9	384.3		303.9	85.0941		254.971	56
304.21	383.75		304.21	84.9618		255.285	58
304.521	383.07		304.521	85.9137		255.597	58
304.833	382.086		304.833	86.4774		255.911	66
305.144	381.455		305.144	87.078		256.226	60
305.457	379.454		305.457	87.5343		256.538	60
305.767	378.523		305.767	88.5301		256.852	64
306.08	377.798		306.08	88.9017		257.164	66
306.39	377.31		306.39	89.0236		257.478	66
306.703	376.846		306.703	89.4179		257.792	62
307.013	376.608		307.013	89.7126		258.104	64
307.326	374.884		307.326	90.0118		258.419	66
307.636	373.922		307.636	90.4907		258.731	60
307.947	372.126		307.947	91.2761		259.045	70
308.259	370.641		308.259	91.4813		259.357	60
308.57	369.112		308.57	92.1061		259.671	70
308.882	368.464		308.882	92.8794		259.985	56
309.192	367.583		309.192	93.5611		260.297	72
309.505	367.461		309.505	93.7512		260.611	62
309.815	366.577		309.815	94.0671		260.923	62
310.126	366.347		310.126	94.4629		261.237	74
310.438	366.865		310.438	94.8517		261.551	64
310.748	366.541		310.748	95.3328		261.863	64
311.061	365.684		311.061	95.2899		262.177	76
311.371	365.689		311.371	95.6457		262.489	64
311.682	364.8		311.682	96.5362		262.803	76
311.994	363.836		311.994	96.8369		263.115	66
312.304	363.281		312.304	97.3595		263.429	64
312.617	361.546		312.617	97.7631		263.741	64
312.927	361.783		312.927	98.0137		264.055	64
313.237	359.925		313.237	98.3352		264.369	68
313.55	358.552		313.55	98.1656		264.68	58
313.86	357.874		313.86	98.7602		264.994	70
314.172	356.356		314.172	98.9713		265.306	68
314.482	354.851		314.482	99.4111		265.62	60
314.793	354.819		314.793	99.4487		265.932	64
315.105	354.688		315.105	99.1744		266.246	70
315.415	354.576		315.415	99.2851		266.557	70
315.727	354.601		315.727	100.172		266.871	68
316.038	354.331		316.038	100.839		267.183	56
316.348	353.489		316.348	100.945		267.497	60
316.66	352.844		316.66	101.459		267.809	68
316.97	353.334		316.97	101.705		268.122	54
317.28	352.827		317.28	102.422		268.434	70
317.592	353.35		317.592	103.307		268.748	50
317.902	353.719		317.902	104.061		269.062	52
318.215	353.735		318.215	104.493		269.373	58
318.525	353.003		318.525	104.569		269.687	66
318.835	353.518		318.835	104.731		269.999	70
319.147	353.882		319.147	105.242		270.313	60
319.457	353.716		319.457	105.641		270.624	66
319.767	353.745		319.767	106.181		270.938	64
320.079	353.616		320.079	106.74		271.25	68
320.389	353.909		320.389	107.831		271.563	58
320.699	353.671		320.699	108.508		271.875	62
321.011	353.668		321.011	109.476		272.188	68
321.321	354.268		321.321	110.713		272.5	70
321.633	354.382		321.633	110.828		272.814	66
321.943	354.653		321.943	111.495		273.125	70
322.253	354.725		322.253	111.975		273.439	72
322.565	354.228		322.565	112.369		273.75	68
322.875	353.332		322.875	112.079		274.064	66
323.185	353.41		323.185	112.703		274.376	62
323.497	352.187		323.497	113.354		274.687	74
323.807	352.089		323.807	113.801		275.001	68
324.117	352.395		324.117	114.372		275.312	68
324.429	352.459		324.429	114.954		275.626	64
324.739	352.519		324.739	114.922		275.937	70
325.049	352.649		325.049	115.005		276.251	72
325.359	351.643		325.359	115.341		276.562	68
325.671	351.614		325.671	115.469		276.876	72
325.981	351.615		325.981	115.526		277.187	72
326.29	349.891		326.29	115.429		277.501	68
326.602	348.8		326.602	115.721		277.812	72
326.912	347.812		326.912	115.885		278.125	78
327.222	347.645		327.222	116.017		278.437	88
327.534	346.961		327.534	116.019		278.75	82
327.844	346.431		327.844	115.915		279.062	84
328.153	346.653		328.153	115.899		279.373	94
328.465	346.972		328.465	115.809		279.686	116
328.775	345.989		328.775	115.295		279.998	118
329.085	346.895		329.085	114.993		280.311	108
329.394	347.47		329.394	114.99		280.622	114
329.706	346.263		329.706	114.72		280.936	134
330.016	346.212		330.016	114.77		281.247	142
330.326	346.62		330.326	114.794		281.56	154
330.637	345.854		330.637	114.725		281.872	150
330.947	346.099		330.947	114.524		282.183	160
331.257	345.62		331.257	114.64		282.496	170
331.566	345.085		331.566	114.271		282.807	168
331.878	344.681		331.878	114.123		283.121	174
332.188	344.715		332.188	114.248		283.432	184
332.497	345.371		332.497	114.151		283.743	184
332.809	344.912		332.809	113.386		284.056	184
333.119	345.238		333.119	113.145		284.368	188
333.428	345.695		333.428	113.03		284.681	174
333.738	346.025		333.738	112.925		284.992	180
334.049	345.855		334.049	112.92		285.305	180
334.359	346.239		334.359	112.283		285.616	168
334.668	346.089		334.668	112.038		285.927	172
334.978	346.46		334.978	111.519		286.241	146
335.29	346.789		335.29	111.077		286.552	134
335.599	347.423		335.599	110.732		286.865	130
335.909	348.155		335.909	110.816		287.176	114
336.218	348.513		336.218	110.775		287.487	110
336.53	350.013		336.53	110.853		287.8	104
336.839	350.515		336.839	111.124		288.111	104
337.149	350.034		337.149	110.878		288.424	80
337.458	349.449		337.458	110.417		288.735	86
337.77	349.4		337.77	110.2		289.046	82
338.079	349.947		338.079	109.993		289.36	80
338.389	349.881		338.389	109.621		289.671	82
338.698	350.338		338.698	109.246		289.982	76
339.009	350.634		339.009	108.894		290.295	78
339.319	351.637		339.319	108.341		290.606	84
339.628	352.025		339.628	107.875		290.919	72
339.938	351.925		339.938	107.569		291.23	74
340.247	352.195		340.247	107.354		291.54	76
340.558	351.913		340.558	106.871		291.853	80
340.868	352.218		340.868	106.153		292.164	72
341.177	353.013		341.177	105.386		292.475	64
341.486	353.372		341.486	104.504		292.788	66
341.796	353.893		341.796	103.95		293.099	76
342.107	354.677		342.107	103.281		293.41	72
342.416	355.687		342.416	102.565		293.723	74
342.726	357.391		342.726	102.093		294.034	62
343.035	357.268		343.035	101.376		294.347	74
343.344	358.195		343.344	100.639		294.658	80
343.655	359.466		343.655	100.006		294.968	76
343.965	358.8		343.965	99.4626		295.281	60
344.274	358.85		344.274	98.4397		295.592	76
344.583	359.011		344.583	97.4185		295.903	74
344.892	358.935		344.892	96.4233		296.216	62
345.204	359.689		345.204	95.6177		296.526	72
345.513	359.22		345.513	94.6296		296.837	68
345.822	359.607		345.822	93.6125		297.15	72
346.131	359.542		346.131	92.8688		297.461	78
346.44	360.747		346.44	92.1453		297.771	68
346.752	360.673		346.752	91.3679		298.084	70
347.061	360.918		347.061	90.3725		298.395	66
347.37	361.593		347.37	89.0931		298.706	70
347.679	362.336		347.679	88.4766		299.018	68
347.988	363.462		347.988	87.3646		299.329	68
348.297	363.651		348.297	86.346		299.64	70
348.608	364.21		348.608	85.7315		299.95	64
348.917	365.394		348.917	85.078		300.263	70
349.226	365.015		349.226	84.8173		300.574	70
349.535	365.185		349.535	84.4482		300.884	72
349.844	365.413		349.844	84.5229		301.197	66
350.154	366.617		350.154	83.7754		301.508	70
350.463	366.643		350.463	83.4811		301.818	82
350.774	367.01		350.774	83.2563		302.131	66
351.083	368.736		351.083	83.0756		302.441	66
351.392	369.357		351.392	82.8637		302.752	68
351.701	370.181		351.701	82.1365		303.063	66
352.01	370.49		352.01	81.6598		303.375	70
352.319	370.06		352.319	81.8325		303.686	76
352.627	369.103		352.627	82.2707		303.996	74
352.938	369.568		352.938	82.2137		304.309	70
353.247	370.391		353.247	82.3795		304.619	70
353.556	370.646		353.556	82.7109		304.93	68
353.865	371.054		353.865	82.6241		305.24	74
354.174	371.17		354.174	82.856		305.553	70
354.483	371.189		354.483	83.0806		305.863	78
354.792	370.702		354.792	83.5188		306.174	66
355.101	370.917		355.101	83.4478		306.486	80
355.412	371.473		355.412	83.5437		306.797	80
355.721	371.863		355.721	84.0759		307.107	60
356.029	372.73		356.029	84.1327		307.417	64
356.338	374.383		356.338	84.0428		307.73	80
356.647	375.483		356.647	84.084		308.04	68
356.956	376.05		356.956	84.286		308.351	82
357.265	376.875		357.265	83.9831		308.661	70
357.573	377.428		357.573	83.8788		308.973	76
357.882	377.755		357.882	84.1907		309.284	70
358.193	378.228		358.193	84.1739		309.594	74
358.502	378.226		358.502	84.0763		309.904	80
358.81	379.501		358.81	84.2946		310.217	68
359.119	380.214		359.119	84.3141		310.527	76
359.428	380.476		359.428	84.5642		310.837	66
359.737	381.672		359.737	84.6224		311.148	76
360.045	382.386		360.045	84.5673		311.46	78
360.354	383.267		360.354	84.7851		311.77	76
360.663	384.375		360.663	84.9774		312.081	72
360.971	384.789		360.971	84.7062		312.391	80
361.28	386.521		361.28	84.745		312.701	80
361.591	386.757		361.591	85.0034		313.013	84
361.899	387.822		361.899	84.9451		313.323	74
362.208	388.422		362.208	84.8978		313.634	70
362.517	389.847		362.517	85.02		313.944	72
362.825	391.027		362.825	85.1427		314.256	72
363.134	391.746		363.134	85.3759		314.566	72
363.442	393.124		363.442	84.9445		314.876	80
363.751	393.389		363.751	85.0892		315.187	80
364.06	394.331		364.06	84.7756		315.497	72
364.368	395.617		364.368	85.0565		315.809	80
364.677	396.094		364.677	84.9684		316.119	70
364.985	397.218		364.985	85.3663		316.429	80
365.294	397.91		365.294	85.3567		316.739	90
365.602	399.308		365.602	85.2575		317.049	82
365.911	400.037		365.911	85.6044		317.361	72
366.219	401.713		366.219	85.5931		317.671	78
366.528	403.124		366.528	85.5513		317.981	70
366.836	403.598		366.836	85.3089		318.292	80
367.147	405.071		367.147	85.7201		318.602	82
367.455	405.513		367.455	85.7228		318.914	94
367.764	406.095		367.764	85.7455		319.224	84
368.072	406.205		368.072	85.4504		319.534	78
368.38	406.895		368.38	85.4236		319.844	72
368.689	407.425		368.689	85.2377		320.154	70
368.997	408.301		368.997	85.6682		320.464	74
369.306	409.21		369.306	85.5239		320.776	72
369.614	408.992		369.614	85.1919		321.085	68
369.922	410.051		369.922	84.9978		321.395	74
370.231	410.938		370.231	84.8699		321.705	72
370.539	412.121		370.539	84.826		322.015	72
370.847	413.192		370.847	84.6454		322.325	74
371.156	414.063		371.156	84.5838		322.637	70
371.464	415.13		371.464	84.4501		322.947	80
371.772	415.786		371.772	84.1518		323.257	82
372.081	416.058		372.081	84.3909		323.567	86
372.389	417.294		372.389	84.1814		323.877	88
372.697	417.736		372.697	83.7974		324.186	82
373.006	418.521		373.006	83.5417		324.498	76
373.314	419.409		373.314	83.6575		324.808	82
373.622	420.109		373.622	83.5043		325.118	82
373.93	421.234		373.93	83.9019		325.428	84
374.238	421.627		374.238	84.4437		325.737	82
374.547	421.994		374.547	84.8499		326.047	70
374.855	422.792		374.855	85.1055		326.357	86
375.163	423.198		375.163	85.3696		326.667	76
375.471	423.309		375.471	86.2317		326.979	84
375.779	424.569		375.779	86.9527		327.288	80
376.088	425.223		376.088	87.5134		327.598	78
376.396	425.533		376.396	88.4924		327.908	84
376.704	425.666		376.704	89.1673		328.217	76
377.012	425.158		377.012	90.0989		328.527	78
377.32	425.881		377.32	90.9439		328.837	74
377.628	426.333		377.628	92.0247		329.146	70
377.936	427.769		377.936	92.9883		329.458	82
378.242	427.579		378.242	93.7292		329.768	68
378.55	428.388		378.55	94.4585		330.078	78
378.859	428.804		378.859	95.5362		330.387	80
379.167	429.498		379.167	96.727		330.697	82
379.475	429.929		379.475	97.7964		331.006	82
379.783	430.538		379.783	99.0461		331.316	80
380.091	431.244		380.091	100.032		331.626	90
380.399	432.113		380.399	101.484		331.935	78
380.707	432.403		380.707	102.809		332.245	100
381.015	432.973		381.015	104.262		332.556	76
381.323	434.196		381.323	105.458		332.866	98
381.631	434.671		381.631	106.881		333.175	80
381.939	435.325		381.939	108.208		333.485	76
382.247	436.206		382.247	109.773		333.794	80
382.555	436.186		382.555	111.256		334.104	82
382.862	436.298		382.862	112.265		334.413	88
383.17	436.059		383.17	113.066		334.723	84
383.478	436.816		383.478	114.249		335.032	72
383.784	437.513		383.784	115.236		335.342	94
384.092	439.231		384.092	115.815		335.651	80
384.4	439.66		384.4	116.669		335.961	90
384.708	439.607		384.708	116.981		336.272	90
385.016	439.755		385.016	117.265		336.582	74
385.324	439.906		385.324	117.481		336.891	86
385.631	440.118		385.631	118.213		337.2	84
385.939	439.892		385.939	118.123		337.51	88
386.247	441.527		386.247	118.175		337.819	86
386.555	442.686		386.555	118.083		338.129	88
386.863	442.844		386.863	118.108		338.438	82
387.168	443.318		387.168	117.587		338.747	90
387.476	443.731		387.476	116.95		339.057	108
387.784	444.59		387.784	116.549		339.366	104
388.092	443.97		388.092	115.75		339.675	98
388.399	443.71		388.399	115.165		339.985	96
388.707	443.688		388.707	114.324		340.294	102
389.015	443.811		389.015	113.063		340.603	96
389.323	444.177		389.323	111.875		340.912	102
389.63	443.624		389.63	110.738		341.222	92
389.936	443.59		389.936	109.42		341.531	100
390.244	443.826		390.244	107.939		341.84	92
390.551	443.79		390.551	106.642		342.149	90
390.859	443.65		390.859	104.991		342.459	98
391.167	444.62		391.167	103.287		342.768	96
391.474	444.907		391.474	101.441		343.077	96
391.782	444.933		391.782	99.4269		343.386	90
392.09	445.388		392.09	97.9797		343.695	94
392.395	446.063		392.395	96.18		344.007	98
392.703	446.616		392.703	94.037		344.316	104
393.01	447.091		393.01	92.1951		344.625	90
393.318	447.485		393.318	90.3556		344.934	108
393.625	446.468		393.625	88.2799		345.243	96
393.933	446.601		393.933	86.4044		345.552	90
394.241	446.5		394.241	84.5		345.861	102
394.546	446.753		394.546	82.2777		346.171	100
394.854	446.866		394.854	80.5308		346.48	88
395.161	447.966		395.161	79.0337		346.789	100
395.469	448.186		395.469	77.4196		347.098	108
395.776	447.996		395.776	75.7642		347.407	104
396.084	447.848		396.084	74.4279		347.716	96
396.391	447.945		396.391	73.152		348.023	94
396.697	448.556		396.697	71.9362		348.332	106
397.004	447.541		397.004	70.9589		348.641	104
397.311	446.415		397.311	70.1042		348.95	84
397.619	445.926		397.619	69.0336		349.259	96
397.926	444.831		397.926	68.2922		349.568	106
398.232	445.435		398.232	67.5111		349.877	98
398.539	444.826		398.539	66.9669		350.186	102
398.846	444.853		398.846	66.3899		350.495	94
399.154	443.639		399.154	65.632		350.804	106
399.461	443.412		399.461	65.13		351.113	98
399.769	441.131		399.769	64.8111		351.422	112
400.074	438.923		400.074	65.0153		351.73	104
400.381	437.079		400.381	64.9409		352.039	116
400.689	435.539		400.689	64.9434		352.348	88
400.996	434.812		400.996	64.9725		352.657	110
401.303	432.522		401.303	64.732		352.966	110
401.609	430.812		401.609	64.7738		353.275	108
401.916	427.62		401.916	65.0045		353.584	96
402.223	424.816		402.223	65.2021		353.893	102
402.53	421.802		402.53	65.0545		354.201	110
402.838	419.242		402.838	64.9434		354.51	118
403.143	416.457		403.143	64.9719		354.819	100
403.45	412.934		403.45	64.9255		355.128	108
403.757	410.308		403.757	65.2356		355.437	104
404.065	408.298		404.065	65.3509		355.743	96
404.372	405.311		404.372	65.9323		356.052	108
404.677	402.053		404.677	65.7833		356.361	110
404.984	399.354		404.984	65.971		356.67	116
405.291	397.818		405.291	65.7146		356.978	110
405.598	396.093		405.598	65.514		357.287	104
405.904	393.293		405.904	65.1735		357.596	126
406.211	390.974		406.211	65.004		357.904	132
406.518	389.519		406.518	64.5022		358.213	114
406.825	387.076		406.825	64.4363		358.522	114
407.13	384.325		407.13	64.0954		358.831	100
407.437	382.278		407.437	63.8616		359.139	118
407.744	379.838		407.744	63.2124		359.448	114
408.051	377.325		408.051	62.648		359.754	126
408.358	376.213		408.358	62.0746		360.063	126
408.663	374.47		408.663	61.5259		360.372	118
408.971	373.138		408.971	60.8433		360.68	126
409.278	371.752		409.278	60.03		360.989	114
409.585	371.321		409.585	59.4465		361.297	136
409.89	370.317		409.89	59.0774		361.606	118
410.197	369.659		410.197	57.8144		361.915	128
410.504	368.773		410.504	57.1407		362.223	120
410.809	366.286		410.809	56.3546		362.53	146
411.116	364.742		411.116	55.5992		362.838	136
411.423	363.869		411.423	55.0283		363.147	122
411.73	363.292		411.73	54.3691		363.455	132
412.034	361.816		412.034	53.5572		363.764	126
412.341	361.167		412.341	52.7994		364.072	136
412.648	359.654		412.648	52.2499		364.381	146
412.955	360.525		412.955	51.165		364.689	132
413.26	360.201		413.26	50.4558		364.996	128
413.567	359.925		413.567	49.5697		365.304	132
413.874	358.637		413.874	48.8977		365.612	150
414.179	357.397		414.179	48.3245		365.921	156
414.486	356.383		414.486	47.7187		366.229	136
414.792	356.223		414.792	46.995		366.538	152
415.099	355.278		415.099	46.435		366.846	134
415.404	353.57		415.404	45.8735		367.155	170
415.711	353.17		415.711	45.5727		367.461	160
416.018	352.586		416.018	45.3785		367.769	170
416.323	351.332		416.323	45.0904		368.078	168
416.629	349.954		416.629	44.8655		368.386	170
416.936	348.951		416.936	44.4145		368.694	172
417.241	349.049		417.241	44.1027		369.003	170
417.548	348.422		417.548	43.6646		369.309	192
417.854	347.3		417.854	43.4065		369.617	196
418.161	347.418		418.161	43.085		369.926	186
418.466	346.857		418.466	42.9314		370.234	190
418.773	345.55		418.773	42.7103		370.542	218
419.079	345.207		419.079	42.4838		370.85	216
419.384	344.067		419.384	42.4133		371.157	216
419.691	343.532		419.691	42.2629		371.465	226
419.997	343.129		419.997	42.1936		371.773	250
420.302	343.22		420.302	42.6052		372.081	252
420.609	342.703		420.609	42.5473		372.389	240
420.915	341.614		420.915	42.6383		372.698	258
421.22	340.539		421.22	42.5419		373.004	292
421.527	340.313		421.527	42.5674		373.312	278
421.833	340.01		421.833	42.3481		373.62	304
422.138	338.435		422.138	42.411		373.928	300
422.444	336.99		422.444	42.5387		374.237	328
422.751	336.385		422.751	42.8921		374.543	348
423.056	336.291		423.056	42.8576		374.851	380
423.362	335.988		423.362	42.9435		375.159	392
423.669	335.273		423.669	42.763		375.467	414
423.973	335.277		423.973	42.684		375.775	436
424.28	335.489		424.28	42.289		376.081	484
424.584	334.742		424.584	42.5213		376.389	504
424.891	333.792		424.891	42.6568		376.697	530
425.197	333.314		425.197	42.6372		377.005	560
425.502	332.07		425.502	42.7713		377.313	592
425.808	331.205		425.808	42.5228		377.619	656
426.115	329.192		426.115	42.5269		377.927	690
426.419	328.805		426.419	42.6538		378.235	676
426.726	328.469		426.726	42.267		378.543	728
427.032	327.234		427.032	42.5778		378.849	784
427.336	325.811		427.336	42.6424		379.157	818
427.643	324.289		427.643	42.6699		379.465	824
427.947	322.576		427.947	42.7993		379.773	872
428.254	322.68		428.254	42.5235		380.081	906
428.56	321.861		428.56	42.3876		380.387	908
428.864	320.835		428.864	42.3506		380.695	928
429.171	319.484		429.171	42.3029		381.003	960
429.475	318.968		429.475	42.1743		381.311	976
429.781	318.196		429.781	42.4914		381.617	968
430.088	317.977		430.088	42.351		381.925	920
430.392	317.683		430.392	42.4683		382.233	898
430.698	316.355		430.698	42.5153		382.54	844
431.003	316.042		431.003	42.4121		382.846	784
431.309	315.529		431.309	42.3265		383.154	720
431.615	314.922		431.615	42.4957		383.462	652
431.92	315.552		431.92	42.5913		383.77	588
432.226	315.14		432.226	42.7719		384.076	522
432.53	315.377		432.53	42.8482		384.383	470
432.836	314.226		432.836	42.8986		384.691	402
433.143	314.769		433.143	42.9419		384.997	378
433.447	314.87		433.447	42.9473		385.305	338
433.753	313.388		433.753	43.1818		385.612	322
434.057	313.049		434.057	43.1978		385.92	276
434.363	312.697		434.363	43.3421		386.226	252
434.668	312.924		434.668	43.2357		386.534	232
434.974	313.973		434.974	43.4333		386.841	228
435.28	313.297		435.28	43.5463		387.149	202
435.584	313.914		435.584	43.6726		387.455	192
435.89	314.301		435.89	44.0795		387.763	184
436.194	314.744		436.194	44.2102		388.07	184
436.5	315.27		436.5	44.7994		388.376	180
436.805	315.153		436.805	45.0327		388.684	172
437.111	315.656		437.111	45.0484		388.991	154
437.415	315.42		437.415	45.1125		389.297	144
437.721	315.977		437.721	45.3623		389.604	158
438.027	316.395		438.027	45.6174		389.912	152
438.331	316.664		438.331	45.867		390.22	150
438.637	317.011		438.637	46.3387		390.525	160
438.941	317.603		438.941	46.5753		390.833	154
439.247	318.432		439.247	46.6851		391.14	156
439.551	317.394		439.551	46.4075		391.446	152
439.857	316.692		439.857	46.4049		391.753	132
440.161	317.199		440.161	46.8142		392.061	158
440.467	317.749		440.467	46.7699		392.367	156
440.771	317.087		440.771	46.8467		392.674	168
441.077	316.497		441.077	47.162		392.982	148
441.381	315.836		441.381	47.1683		393.287	158
441.687	316.56		441.687	47.2611		393.595	166
441.993	317.244		441.993	47.2395		393.902	170
442.297	316.846		442.297	47.5588		394.207	160
442.603	316.274		442.603	47.9997		394.515	188
442.907	316.679		442.907	48.3435		394.822	180
443.212	317.9		443.212	48.5105		395.128	180
443.516	318.331		443.516	48.7777		395.435	186
443.822	318.54		443.822	48.7165		395.743	190
444.126	318.279		444.126	48.931		396.048	212
444.432	318.549		444.432	48.8928		396.355	182
444.736	320.286		444.736	48.9671		396.663	224
445.042	320.171		445.042	48.9925		396.968	234
445.345	320.9		445.345	48.9465		397.276	234
445.651	320.746		445.651	49.1843		397.583	248
445.955	320.645		445.955	49.2963		397.888	258
446.261	321.12		446.261	49.3899		398.196	288
446.565	321.038		446.565	49.6122		398.503	288
446.87	321.44		446.87	49.763		398.808	320
447.174	321.362		447.174	49.9305		399.116	342
447.478	321.141		447.478	49.954		399.421	364
447.784	320.198		447.784	50.3582		399.728	398
448.087	320.706		448.087	50.4468		400.035	432
448.393	321.214		448.393	50.7249		400.341	476
448.697	319.896		448.697	51.0522		400.648	524
449.002	319.73		449.002	51.3683		400.955	538
449.306	320.503		449.306	51.5531		401.26	572
449.612	320.519		449.612	51.5056		401.568	646
449.916	320.821		449.916	51.9295		401.873	732
450.221	320.487		450.221	52.0688		402.18	782
450.525	319.798		450.525	52.1012		402.487	838
450.831	319.797		450.831	52.134		402.792	944
451.134	319.284		451.134	52.2942		403.1	1000
451.44	318.191		451.44	52.5806		403.405	1148
451.743	317.836		451.743	52.8828		403.712	1192
452.047	317.327		452.047	53.23		404.019	1372
452.353	316.328		452.353	53.5126		404.324	1508
452.656	315.206		452.656	53.5605		404.631	1624
452.962	313.544		452.962	53.7995		404.936	1816
453.265	312.624		453.265	53.8508		405.243	1910
453.571	312.678		453.571	53.9911		405.551	2142
453.874	312.095		453.874	54.0801		405.856	2306
454.18	310.816		454.18	54.3848		406.163	2356
454.483	310.186		454.483	54.378		406.468	2540
454.787	310.314		454.787	54.3859		406.775	2556
455.092	310.48		455.092	54.6948		407.082	2734
455.396	310.577		455.396	54.7875		407.387	2758
455.701	309.875		455.701	54.5732		407.694	2722
456.005	308.681		456.005	54.8252		407.999	2610
456.31	308.519		456.31	55.0164		408.306	2452
456.614	309.475		456.614	55.2761		408.611	2322
456.917	309.697		456.917	55.1074		408.918	2070
457.223	309.1		457.223	55.2343		409.223	1902
457.526	308.772		457.526	55.0598		409.53	1738
457.831	309.034		457.831	55.2683		409.837	1552
458.135	309.87		458.135	55.7507		410.142	1464
458.438	309.773		458.438	55.5346		410.448	1228
458.743	309.857		458.743	55.603		410.753	1104
459.047	309.832		459.047	55.6078		411.06	968
459.352	310.31		459.352	55.5685		411.365	850
459.655	310.559		459.655	55.6838		411.672	820
459.959	311.014		459.959	55.4176		411.977	708
460.264	309.745		460.264	55.1864		412.284	664
460.567	310.688		460.567	55.1091		412.591	592
460.873	310.131		460.873	55.0167		412.895	512
461.176	309.951		461.176	55.0789		413.202	536
461.479	309.392		461.479	55.0682		413.507	460
461.785	308.709		461.785	55.0952		413.814	408
462.088	308.817		462.088	55.201		414.119	366
462.391	308.45		462.391	55.0392		414.426	382
462.696	308.061		462.696	55.0677		414.73	332
463	308.287		463	55.0589		415.037	338
463.305	308.776		463.305	54.7855		415.342	318
463.608	308.434		463.608	54.546		415.649	296
463.911	308.347		463.911	54.4701		415.953	260
464.216	309.317		464.216	54.5492		416.26	244
464.52	308.496		464.52	54.2188		416.565	268
464.823	308.38		464.823	54.0559		416.871	220
465.128	308.555		465.128	53.8626		417.176	228
465.431	308.008		465.431	53.5998		417.483	210
465.734	308.097		465.734	53.5167		417.787	206
466.039	307.984		466.039	53.0779		418.094	186
466.342	307.438		466.342	52.8798		418.399	182
466.646	307.038		466.646	52.3066		418.705	182
466.951	307.367		466.951	52.2127		419.01	202
467.254	306.618		467.254	52.1123		419.317	190
467.557	305.911		467.557	52.0669		419.621	160
467.862	306.401		467.862	52.029		419.928	180
468.165	305.503		468.165	51.8812		420.232	166
468.468	306.738		468.468	51.6847		420.539	168
468.773	306.546		468.773	51.6696		420.844	180
469.076	306.384		469.076	51.4502		421.15	156
469.379	306.469		469.379	51.1276		421.455	162
469.684	307.274		469.684	50.8616		421.761	164
469.987	306.931		469.987	50.6932		422.066	174
470.29	306.112		470.29	50.4151		422.372	166
470.595	306.136		470.595	50.4165		422.677	152
470.898	305.669		470.898	49.8844		422.983	152
471.201	305.163		471.201	49.9423		423.288	158
471.506	306.095		471.506	49.8768		423.592	148
471.809	305.655		471.809	49.5503		423.899	146
472.112	304.847		472.112	49.2217		424.203	150
472.417	304.539		472.417	49.2491		424.51	152
472.72	304.554		472.72	48.8187		424.814	158
473.022	304.166		473.022	48.9444		425.12	154
473.327	302.956		473.327	48.9024		425.425	154
473.63	302.566		473.63	48.6444		425.731	138
473.933	302.059		473.933	48.628		426.036	150
474.236	301.843		474.236	48.8248		426.342	138
474.541	302.042		474.541	48.6802		426.646	156
474.844	300.99		474.844	48.2938		426.951	148
475.146	300.813		475.146	48.4401		427.257	132
475.451	299.383		475.451	48.6139		427.561	162
475.754	299.145		475.754	48.3298		427.868	148
476.057	298.205		476.057	48.1438		428.172	148
476.36	298.485		476.36	47.8065		428.478	144
476.664	299.049		476.664	47.8634		428.783	136
476.967	298.852		476.967	48.0067		429.087	142
477.27	299.069		477.27	48.2177		429.393	148
477.573	299.776		477.573	48.3186		429.698	146
477.877	299.882		477.877	48.7184		430.004	146
478.18	301.155		478.18	48.5938		430.308	146
478.483	301.086		478.483	48.5317		430.612	130
478.787	301.448		478.787	48.5519		430.919	148
479.09	301.432		479.09	48.4954		431.223	140
479.393	301.275		479.393	48.3024		431.529	158
479.695	300.85		479.695	48.3195		431.833	136
480	301.314		480	48.3181		432.139	148
480.303	301.23		480.303	48.3875		432.444	132
480.605	299.953		480.605	48.568		432.748	138
480.908	300.227		480.908	48.6518		433.054	158
481.213	299.274		481.213	48.7491		433.358	144
481.515	298.675		481.515	48.7514		433.662	164
481.818	299.309		481.818	48.6888		433.968	156
482.12	299.491		482.12	48.7999		434.272	132
482.423	299.496		482.423	48.6178		434.579	154
482.728	299.617		482.728	48.8079		434.883	154
483.03	300.038		483.03	49.1132		435.187	150
483.333	299.38		483.333	49.267		435.493	150
483.635	299.725		483.635	49.4197		435.797	160
483.94	299.258		483.94	49.3834		436.103	160
484.242	299.643		484.242	49.3372		436.407	156
484.545	299.489		484.545	49.082		436.711	160
484.847	299.372		484.847	49.0044		437.017	162
485.15	299.354		485.15	49.1937		437.321	148
485.454	299.693		485.454	48.5966		437.625	144
485.757	299.805		485.757	48.6324		437.931	164
486.059	299.288		486.059	48.5057		438.235	162
486.362	299.613		486.362	48.5446		438.539	166
486.664	299.945		486.664	48.2423		438.845	174
486.969	299.604		486.969	48.264		439.149	168
487.271	299.729		487.271	47.7945		439.453	156
487.573	299.744		487.573	47.8462		439.759	180
487.876	299.798		487.876	47.7132		440.063	178
488.178	299.751		488.178	47.7433		440.369	156
488.482	299.283		488.482	47.8672		440.673	172
488.785	300.345		488.785	47.7773		440.976	164
489.087	300.678		489.087	47.8615		441.282	162
489.39	300.256		489.39	47.9612		441.586	176
489.692	300.269		489.692	47.9478		441.89	192
489.996	299.677		489.996	47.7418		442.196	192
490.299	299.913		490.299	47.8098		442.5	176
490.601	299.839		490.601	47.7742		442.804	186
490.903	301.279		490.903	47.6451		443.107	176
491.205	302.404		491.205	47.7002		443.413	194
491.508	302.706		491.508	47.8506		443.717	182
491.812	303.017		491.812	47.8585		444.021	178
492.114	303.777		492.114	47.8349		444.327	182
492.416	304.664		492.416	47.8148		444.63	170
492.719	304.694		492.719	47.7982		444.934	190
493.021	304.677		493.021	47.7849		445.24	190
493.323	304.613		493.323	47.7751		445.544	190
493.627	304.502		493.627	47.7687		445.847	194
493.93	304.344		493.93	47.7658		446.153	188
494.232	304.14		494.232	47.7663		446.457	202
494.534	303.888		494.534	47.7702		446.76	186
494.836	303.589		494.836	47.7775		447.064	198
495.138	303.243		495.138	47.7883		447.37	192
495.44	302.85		495.44	47.8025		447.673	202
495.744	302.41		495.744	47.8202		447.977	206
496.047	301.922		496.047	47.8413		448.283	202
496.349	301.388		496.349	47.8658		448.586	226
496.651	300.807		496.651	47.8937		448.89	204
496.953	300.179		496.953	47.9251		449.194	204
497.255	299.504		497.255	47.9599		449.499	196
497.557	298.782		497.557	47.9982		449.803	206
497.859	298.012		497.859	48.0398		450.106	212
498.163	297.196		498.163	48.0849		450.412	202
498.465	296.333		498.465	48.1335		450.716	224
498.767	295.422		498.767	48.1854		451.019	196
499.069	294.465		499.069	48.2408		451.323	186
499.371	293.46		499.371	48.2997		451.628	214
499.673	292.409		499.673	48.3619		451.932	206
499.975	291.311		499.975	48.4276		452.235	206
						452.539	204
						452.844	200
						453.148	194
						453.451	198
						453.755	198
						454.06	176
						454.364	176
						454.667	190
						454.97	202
						455.276	198
						455.579	182
						455.883	188
						456.186	194
						456.491	190
						456.795	188
						457.098	170
						457.401	186
						457.705	170
						458.01	184
						458.313	154
						458.617	172
						458.92	172
						459.223	144
						459.528	170
						459.832	180
						460.135	152
						460.438	158
						460.741	168
						461.047	176
						461.35	166
						461.653	168
						461.956	154
						462.259	162
						462.565	160
						462.868	166
						463.171	166
						463.474	164
						463.777	144
						464.08	158
						464.385	158
						464.689	156
						464.992	140
						465.295	160
						465.598	140
						465.901	146
						466.206	146
						466.509	134
						466.812	150
						467.115	130
						467.418	134
						467.721	124
						468.026	124
						468.329	124
						468.632	110
						468.935	112
						469.238	118
						469.541	102
						469.844	108
						470.146	104
						470.451	92
						470.754	108
						471.057	94
						471.36	100
						471.663	100
						471.966	92
						472.269	92
						472.571	92
						472.876	82
						473.179	82
						473.482	88
						473.785	88
						474.087	78
						474.39	82
						474.693	82
						474.996	80
						475.298	78
						475.601	90
						475.906	104
						476.209	82
						476.511	74
						476.814	82
						477.117	78
						477.419	78
						477.722	68
						478.025	64
						478.327	80
						478.63	68
						478.933	68
						479.235	80
						479.538	64
						479.84	74
						480.145	70
						480.448	70
						480.75	72
						481.053	72
						481.355	66
						481.658	82
						481.96	80
						482.263	62
						482.565	68
						482.868	78
						483.17	68
						483.473	72
						483.775	80
						484.078	70
						484.38	74
						484.682	72
						484.985	64
						485.287	74
						485.59	66
						485.892	72
						486.194	78
						486.497	70
						486.799	68
						487.101	74
						487.404	60
						487.706	64
						488.008	74
						488.311	84
						488.613	82
						488.915	78
						489.218	74
						489.52	76
						489.822	82
						490.124	76
						490.427	76
						490.729	74
						491.031	54
						491.333	68
						491.635	78
						491.938	70
						492.24	80
						492.542	74
						492.844	74
						493.146	70
						493.448	82
						493.751	82
						494.053	72
						494.355	66
						494.657	70
						494.959	74
						495.261	76
						495.561	80
						495.863	70
						496.165	78
						496.467	80
						496.769	72
						497.071	70
						497.373	76
						497.675	74
						497.977	76
						500	75

## Sheet: Supplementary Figure 4
Nb 3d									S 2p
215.7	5876.67	5894.81	5848.15	5860.18	5856.19	5874.73	5848.15		165.875	4601.43	4658.87	4613.18	4640.85	4631.2	4613.18
215.575	5828.33	5882.13	5834.3	5846.57	5842.59	5861.56	5834.3		165.75	4603.33	4659.74	4610.98	4640.89	4629.83	4610.98
215.45	5871.67	5869.31	5820.26	5832.79	5828.8	5848.24	5820.26		165.625	4606.67	4661.11	4608.77	4641.38	4628.5	4608.77
215.325	5796.67	5856.87	5806.55	5819.33	5815.36	5835.27	5806.55		165.5	4716.67	4662.81	4606.2	4642.13	4626.88	4606.2
215.2	5800.56	5844.46	5792.81	5805.87	5801.91	5822.31	5792.81		165.375	4643.33	4665.68	4603.87	4643.99	4625.56	4603.87
215.075	5688.89	5832.58	5779.56	5792.9	5788.95	5809.86	5779.56		165.25	4629.05	4669.85	4601.59	4647.06	4624.37	4601.59
214.95	5672.78	5820.83	5766.39	5780	5776.08	5797.52	5766.39		165.125	4640.48	4675.63	4599.27	4651.67	4623.23	4599.27
214.825	5697.78	5809.03	5753.1	5767.01	5763.11	5785.1	5753.1		165	4706.19	4683.4	4596.73	4658.17	4621.96	4596.73
214.7	5643.89	5797.52	5740.04	5754.26	5750.4	5772.95	5740.04		164.875	4732.38	4693.96	4594.11	4667.36	4620.71	4594.11
214.575	5611.11	5786.23	5727.13	5741.66	5737.84	5760.99	5727.13		164.75	4800.95	4708.01	4591.26	4679.92	4619.34	4591.26
214.45	5600	5775.05	5714.26	5729.11	5725.35	5749.11	5714.26		164.625	4796.19	4726.78	4588.43	4697.08	4618.12	4588.43
214.325	5609.44	5763.91	5701.36	5716.54	5712.84	5737.24	5701.36		164.5	4780.95	4751.44	4585.64	4720	4617.09	4585.64
214.2	5553.89	5753.09	5688.69	5704.22	5700.59	5725.65	5688.69		164.375	4780.95	4783.23	4582.86	4749.88	4616.22	4582.86
214.075	5675.56	5741.82	5675.5	5691.39	5687.84	5713.59	5675.5		164.25	4873.81	4823.19	4579.77	4787.74	4615.22	4579.77
213.95	5588.33	5731.03	5662.68	5678.94	5675.5	5701.95	5662.68		164.125	4866.19	4873.01	4576.7	4835.27	4614.45	4576.7
213.825	5566.67	5720.42	5649.96	5666.61	5663.27	5690.47	5649.96		164	4918.1	4933.76	4573.47	4893.5	4613.73	4573.47
213.7	5585.56	5709.84	5637.16	5654.2	5651	5678.96	5637.16		163.875	5113.81	5006.04	4569.59	4963.01	4612.62	4569.59
213.575	5589.44	5699.36	5624.34	5641.79	5638.75	5667.5	5624.34		163.75	5077.14	5091.35	4565.82	5045.24	4611.93	4565.82
213.45	5682.22	5688.6	5611.12	5629	5626.14	5655.7	5611.12		163.625	5171.43	5189.5	4561.75	5139.98	4611.27	4561.75
213.325	5616.67	5678.27	5598.18	5616.51	5613.86	5644.26	5598.18		163.5	5388.57	5299.7	4556.96	5246.38	4610.28	4556.96
213.2	5511.11	5668.54	5585.7	5604.48	5602.1	5633.35	5585.7		163.375	5310.95	5421.84	4552.43	5364.27	4609.99	4552.44
213.075	5603.33	5658.59	5572.82	5592.08	5590.02	5622.12	5572.82		163.25	5611.43	5552.78	4546.9	5490.38	4609.23	4546.97
212.95	5650.56	5648.64	5559.73	5579.49	5577.83	5610.78	5559.73		163.125	5701.43	5690.57	4541.08	5622.54	4608.78	4541.4
212.825	5550	5639.35	5547.08	5567.36	5566.19	5599.97	5547.08		163	5754.76	5832.23	4535.08	5757.15	4608.87	4536.37
212.7	5669.44	5629.81	5533.92	5554.73	5554.18	5588.74	5533.92		162.875	5959.52	5974.55	4528.4	5889.14	4609.14	4533.08
212.575	5615.56	5620.83	5520.99	5542.35	5542.6	5577.85	5520.99		162.75	6116.19	6117.27	4521.21	6013.44	4609.93	4536.31
212.45	5613.33	5612.25	5508.06	5530.01	5531.27	5567.08	5508.08		162.625	6310.95	6265.9	4513.37	6124.2	4611.36	4557.08
212.325	5550	5604.42	5495.41	5517.96	5520.53	5556.72	5495.46		162.5	6393.33	6438.03	4505.27	6215.86	4614.24	4618.47
212.2	5502.22	5597.41	5482.97	5506.15	5510.4	5546.69	5483.09		162.375	6737.14	6666.79	4496.02	6281.91	4618.43	4758.5
212.075	5648.33	5590.58	5469.9	5493.73	5500.15	5536.18	5470.21		162.25	7079.05	7002.12	4485.65	6317.61	4625.33	5030.48
211.95	5484.44	5585.57	5457.53	5482.04	5491.28	5526.53	5458.3		162.125	7614.76	7495.11	4473.51	6319.2	4637.01	5485.92
211.825	5607.78	5581.63	5444.63	5469.86	5482.72	5516.52	5446.42		162	8289.05	8168.32	4459.14	6285.24	4658.11	6143.25
211.7	5567.78	5580.29	5431.9	5457.88	5475.39	5506.87	5435.86		161.875	8953.33	8980.27	4442.58	6217.14	4697.81	6950.48
211.575	5619.44	5582.42	5418.95	5445.7	5469.16	5497.19	5427.22		161.75	9640.48	9809.2	4423.75	6118.3	4771.35	7767.03
211.45	5667.78	5590.01	5405.79	5433.36	5464.36	5487.53	5422.14		161.625	10361.9	10483.2	4402.53	5993.56	4902.26	8392.41
211.325	5622.22	5606.23	5392.83	5421.25	5461.78	5478.29	5423.4		161.5	10885.7	10856.4	4379.59	5849.31	5124.11	8642.14
211.2	5605.56	5634.56	5379.94	5409.25	5461.71	5469.39	5434.03		161.375	10963.3	10892.2	4356.39	5692.94	5478.96	8433.03
211.075	5716.11	5678.62	5366.58	5396.82	5464.1	5460.3	5457.13		161.25	10804.8	10697.3	4333.71	5530.89	6009.82	7823.98
210.95	5838.33	5742.41	5352.68	5383.9	5469.44	5450.98	5496.12		161.125	10645.7	10481.3	4311.56	5368.29	6749.46	6986.66
210.825	5810	5829.44	5338.91	5371.16	5479	5442.13	5553.88		161	10430.5	10461.4	4290.12	5209.73	7706.36	6125.57
210.7	6094.44	5938.72	5323.91	5357.24	5492.06	5432.43	5628.73		160.875	10604.8	10764.7	4268.11	5057.53	8847.88	5395.48
210.575	6024.44	6068.46	5309.21	5343.67	5510.83	5423.45	5718.14		160.75	11132.4	11380.1	4244.35	4913.22	10091.3	4864.24
210.45	6164.44	6210.21	5293.91	5329.56	5535.1	5414.32	5812.97		160.625	11981	12167.3	4217.79	4777.6	11302.3	4522.92
210.325	6298.33	6352.9	5278.03	5314.94	5565.57	5405.12	5901.38		160.5	12931	12903.7	4188.09	4651.35	12306	4322.55
210.2	6410.56	6483.78	5261.67	5299.9	5602.96	5396	5969.94		160.375	13471	13349.3	4156.61	4536.13	12916.8	4209.65
210.075	6598.33	6590.73	5244.5	5284.12	5647.5	5386.7	6005.9		160.25	13613.3	13322.1	4124.66	4432.97	12995.1	4143.39
209.95	6542.78	6667	5227.56	5268.66	5700.68	5378.34	6002.01		160.125	13097.6	12771.2	4094.41	4343.26	12516.5	4100.33
209.825	6612.22	6710.33	5210.33	5252.98	5762.26	5370.47	5955.61		160	11918.6	11788.4	4068.05	4268.11	11586.6	4069.73
209.7	6771.11	6725.21	5192.41	5236.71	5831.94	5362.81	5870.99		159.875	10493.3	10545.1	4046.41	4207.07	10384	4046.83
209.575	6705.56	6722.8	5174.78	5220.81	5910.55	5356.43	5759.34		159.75	9113.81	9222.21	4029.32	4158.65	9092.78	4029.41
209.45	6706.67	6715.77	5157.14	5205.02	5997.39	5351.18	5633.59		159.625	7950.48	7968.11	4016.07	4120.8	7863.36	4016.08
209.325	6808.89	6716.32	5139.05	5188.89	6091.33	5346.78	5506.47		159.5	6801.43	6883.3	4006.61	4092.24	6797.67	4006.61
209.2	6710	6735.12	5121.4	5173.32	6192.21	5344.31	5389.47		159.375	5891.43	6015.77	4000.16	4071.08	5944.85	4000.16
209.075	6799.44	6776.93	5103.36	5157.49	6297.89	5343.2	5288.41		159.25	5300.95	5368.88	3995.66	4055.31	5309.22	3995.66
208.95	6848.89	6843.07	5085.1	5141.6	6406.86	5343.96	5205.97		159.125	4828.1	4916.22	3992.72	4043.76	4865.19	3992.72
208.825	6931.11	6931.12	5066.49	5125.5	6517.03	5346.89	5141.18		159	4671.43	4615.98	3990.3	4034.72	4571.55	3990.3
208.7	6856.67	7037.32	5048.2	5109.9	6626.83	5353.34	5091.87		158.875	4499.52	4425.47	3988.44	4027.75	4386.16	3988.44
208.575	6922.78	7155.98	5029.63	5094.2	6733.18	5363.71	5053.79		158.75	4363.33	4307.89	3987.04	4022.33	4272.6	3987.04
208.45	7044.44	7282.26	5010.53	5078.18	6833.19	5379.31	5023.18		158.625	4298.57	4235.51	3985.85	4017.94	4203.42	3985.85
208.325	7152.22	7413.05	4990.97	5061.92	6924.18	5402.62	4997.23		158.5	4276.19	4189.66	3984.73	4014.22	4160.17	3984.73
208.2	7383.33	7546.68	4970.41	5044.91	7002.85	5436.81	4973.34		158.375	4195.24	4159.1	3983.88	4011.2	4131.78	3983.88
208.075	7542.22	7685.01	4949.16	5027.48	7066.83	5487.72	4950.46		158.25	4218.57	4136.94	3982.96	4008.42	4111.47	3982.96
207.95	7794.44	7832.42	4926.83	5009.27	7113.26	5563	4927.37		158.125	4069.05	4120.2	3982.52	4006.39	4096.34	3982.52
207.825	7920	7998.15	4903.95	4990.85	7140.58	5674.41	4904.17		158	4142.86	4106.3	3981.85	4004.3	4083.85	3981.85
207.7	8362.78	8193.93	4879.16	4970.88	7145.78	5835.51	4879.25		157.875	4000.95	4094.95	3981.64	4002.82	4073.77	3981.64
207.575	8715	8437.83	4852.86	4949.81	7128.27	6065.43	4852.89		157.75	4050.48	4084.99	3981.27	4001.3	4064.96	3981.27
207.45	9128.89	8751.37	4824.77	4927.4	7087.49	6386.01	4824.78		157.625	4049.52	4076.25	3980.9	3999.88	4057.27	3980.9
207.325	9420	9159.53	4795.42	4904.26	7024.38	6821.72	4795.42		157.5	4068.57	4068.45	3980.47	3998.49	4050.44	3980.47
207.2	9989.44	9685.55	4763.61	4879.23	6938.87	7394.68	4763.61		157.375	4043.33	4061.58	3980.12	3997.25	4044.45	3980.12
207.075	10591.1	10350	4729.21	4852.26	6832.54	8123.66	4729.21		157.25	4045.71	4055.41	3979.77	3996.07	4039.11	3979.77
206.95	11150	11165.5	4692.4	4823.6	6707.76	9018.96	4692.4		157.125	4025.24	4049.92	3979.48	3995.02	4034.38	3979.48
206.825	11992.2	12129.9	4651.95	4792.15	6565.82	10075.8	4651.95		157	3938.09	4045.24	3979.48	3994.3	4030.42	3979.48
206.7	12795.6	13224.5	4608.03	4758.17	6409.59	11272.8	4608.03		156.875	4063.33	4040.61	3979.07	3993.23	4026.45	3979.07
206.575	13706.1	14408.7	4560.19	4721.35	6241.38	12566.4	4560.19		156.75	4014.29	4036.54	3978.81	3992.35	4023	3978.81
206.45	15037.8	15616.4	4506.6	4680.03	6062.1	13887.5	4506.6		156.625	3989.52	4032.9	3978.64	3991.6	4019.95	3978.64
206.325	16070.6	16759.5	4448.56	4635.69	5875.66	15145.3	4448.56		156.5	4045.71	4029.38	3978.29	3990.7	4016.98	3978.29
206.2	17517.8	17724.2	4384.27	4586.78	5682.72	16223.2	4384.27		156.375	4048.57	4026.13	3977.92	3989.82	4014.24	3977.92
206.075	18823.9	18386.3	4314.34	4534.18	5486.06	16994.7	4314.34		156.25	4046.67	4023.12	3977.57	3988.98	4011.71	3977.57
205.95	19711.1	18635.1	4240.59	4480.04	5289.42	17346.8	4240.59		156.125	3955.71	4020.63	3977.51	3988.47	4009.67	3977.51
205.825	19943.9	18409.1	4165.83	4427.6	5097.22	17215.9	4165.83		156	4000.48	4018.19	3977.3	3987.83	4007.66	3977.3
205.7	19047.8	17724.1	4094.94	4382.27	4915.61	16616.1	4094.94
205.575	17475.6	16665.2	4030.83	4347.65	4748.47	15630.7	4030.83
205.45	15347.8	15357	3975.9	4327.1	4598.85	14382.9	3975.9
205.325	13011.1	13928.3	3931.06	4323.04	4468.01	12999.3	3931.06
205.2	11106.7	12489.9	3894.43	4336.14	4354.16	11588.4	3894.43
205.075	9780.56	11130.2	3863.53	4368.56	4254.69	10234.1	3863.53
204.95	9038.33	9916.82	3835.83	4426.46	4166.76	8995.25	3835.83
204.825	8591.67	8901.8	3810.05	4524.56	4088.63	7908.72	3810.05
204.7	8541.67	8127.97	3784.49	4689.1	4018.01	6989.85	3784.49
204.575	8627.22	7639.68	3758.57	4965.09	3953.67	6238.06	3758.57
204.45	8832.78	7491.1	3731.75	5419.88	3894.42	5640.3	3731.75
204.325	9497.22	7749.8	3702.07	6142.09	3837.58	5174.27	3702.07
204.2	10107.2	8496.39	3669.76	7236.68	3782.73	4816.49	3669.76
204.075	11145.6	9802.56	3632.96	8799.73	3727.38	4541.38	3632.96
203.95	12191.7	11704	3591.65	10888.9	3670.89	4327.49	3591.65
203.825	13850	14157.2	3543.19	13479.2	3610.08	4154.29	3543.19
203.7	15787.2	17008.2	3486.37	16431.1	3543.28	4006.53	3486.37
203.575	18060	19968.2	3419.74	19466.7	3468.61	3872.33	3419.74
203.45	20422.2	22613.8	3342.91	22170.4	3385.33	3743.89	3342.91
203.325	23118.9	24426.4	3254.46	24028.9	3291.69	3614.69	3254.46
203.2	25016.1	24940	3157.81	24579.9	3190.87	3484.84	3157.81
203.075	25647.8	23978.1	3058.44	23649.3	3088.14	3357.6	3058.44
202.95	24148.3	21776.6	2965.54	21474.4	2992.51	3240.76	2965.54
202.825	21201.7	18824.5	2885.36	18545.4	2910.1	3139.66	2885.36
202.7	16789.4	15632.3	2824.21	15373.6	2847.11	3060.02	2824.21
202.575	12522.8	12597.6	2781.47	12357	2802.82	3000.78	2781.47
202.45	9080.56	9974.53	2753.59	9750.01	2773.63	2958.07	2753.59
202.325	6762.78	7879.99	2735.7	7669.97	2754.62	2926.81	2735.7
202.2	5311.11	6320.04	2724.09	6123.13	2742.01	2903.07	2724.09
202.075	4468.89	5226.85	2716.1	5041.83	2733.15	2884.07	2716.1
201.95	4071.11	4497.94	2709.83	4323.74	2726.1	2867.76	2709.83
201.825	3887.22	4028.43	2704.36	3864.12	2719.91	2853.11	2704.36
201.7	3728.89	3730.17	2699.57	3574.93	2714.47	2839.91	2699.57
201.575	3669.44	3537.75	2695.03	3390.82	2709.33	2827.65	2695.03
201.45	3561.67	3408.26	2690.96	3269	2704.7	2816.47	2690.96
201.325	3416.11	3315.66	2687.52	3183.49	2700.73	2806.47	2687.52
201.2	3278.33	3245.04	2684.67	3119.42	2697.39	2797.56	2684.67
201.075	3183.33	3188.13	2682.23	3068.59	2694.49	2789.51	2682.23
200.95	3227.22	3140	2679.6	3026.11	2691.43	2781.67	2679.6
200.825	3156.67	3098.73	2677.28	2990.09	2688.69	2774.51	2677.28
200.7	3039.44	3063.08	2675.46	2959.34	2686.48	2768.18	2675.46
200.575	3092.22	3031.35	2673.42	2932.18	2684.07	2761.93	2673.42
200.45	3027.22	3003.35	2671.65	2908.47	2681.95	2756.24	2671.65
200.325	2922.78	2978.73	2670.34	2887.86	2680.3	2751.26	2670.34
200.2	2958.89	2956.44	2668.87	2869.32	2678.51	2746.35	2668.87
200.075	2881.11	2936.62	2667.74	2853.04	2677.07	2741.99	2667.74
199.95	2902.22	2918.56	2666.51	2838.3	2675.55	2737.73	2666.51
199.825	2908.89	2902.08	2665.26	2824.95	2674.02	2733.63	2665.26
199.7	2830	2887.34	2664.34	2813.16	2672.84	2730.03	2664.34
199.575	2802.78	2873.95	2663.55	2802.55	2671.79	2726.71	2663.55
199.45	2779.44	2861.75	2662.85	2792.98	2670.86	2723.62	2662.85
199.325	2768.33	2850.55	2662.21	2784.27	2669.98	2720.72	2662.21
199.2	2788.33	2840.13	2661.47	2776.2	2669.02	2717.86	2661.47
199.075	2822.22	2830.32	2660.59	2768.61	2667.93	2714.96	2660.59
198.95	2741.67	2821.53	2660.06	2761.95	2667.19	2712.52	2660.06
198.825	2703.89	2813.53	2659.69	2755.95	2666.63	2710.34	2659.69
198.7	2664.44	2806.24	2659.49	2750.57	2666.24	2708.41	2659.49
198.575	2758.89	2799.05	2658.89	2745.2	2665.45	2706.17	2658.89
198.45	2752.78	2792.33	2658.31	2740.21	2664.7	2704.04	2658.31
198.325	2771.67	2785.94	2657.64	2735.46	2663.87	2701.9	2657.64
198.2	2620	2780.58	2657.64	2731.67	2663.7	2700.48	2657.64
198.075	2703.33	2775.2	2657.27	2727.79	2663.18	2698.77	2657.27
197.95	2618.33	2770.49	2657.27	2724.52	2663.03	2697.49	2657.27
197.825	2647.22	2765.95	2657.15	2721.34	2662.76	2696.14	2657.15
197.7	2686.67	2761.5	2656.85	2718.2	2662.33	2694.68	2656.85
Ta 4f									S 2p
30.225	1831	1974.74	1843	1843	1973.55	1843	1844.19		168.722	4658.61	4670.57	4657.96	4670.57	4657.96	4657.96
30.1	1822	1976.89	1840.1	1840.1	1975.6	1840.1	1841.39		168.597	4644.91	4668.97	4655.9	4668.97	4655.9	4655.9
29.975	1831	1979.33	1837.18	1837.18	1977.93	1837.18	1838.58		168.472	4630.6	4667.43	4653.89	4667.43	4653.89	4653.89
29.85	1848	1982.05	1834.21	1834.21	1980.52	1834.21	1835.74		168.347	4620.44	4665.95	4651.9	4665.95	4651.9	4651.9
29.725	1737	1985.38	1831.51	1831.51	1983.7	1831.52	1833.19		168.222	4619.32	4664.51	4649.93	4664.51	4649.93	4649.93
29.6	1774	1989.01	1828.73	1828.73	1987.16	1828.73	1830.57		168.097	4627.15	4663.07	4647.92	4663.07	4647.92	4647.93
29.475	1728	1993.16	1826.05	1826.05	1991.13	1826.05	1828.08		167.972	4637.38	4661.64	4645.89	4661.63	4645.89	4645.89
29.35	1714	1997.8	1823.4	1823.4	1995.55	1823.41	1825.66		167.847	4641.18	4660.23	4643.84	4660.22	4643.84	4643.85
29.225	1681	2003.02	1820.84	1820.84	2000.5	1820.84	1823.35		167.722	4634.05	4658.89	4641.81	4658.86	4641.81	4641.84
29.1	1656	2008.85	1818.33	1818.33	2006.02	1818.33	1821.15		167.597	4619.24	4657.65	4639.83	4657.6	4639.83	4639.88
28.975	1692	2015.2	1815.74	1815.74	2012.01	1815.74	1818.93		167.472	4605.21	4656.52	4637.9	4656.43	4637.9	4638
28.85	1635	2022.36	1813.28	1813.28	2018.72	1813.28	1816.92		167.347	4599.89	4655.51	4635.99	4655.32	4635.99	4636.17
28.725	1627	2030.3	1810.84	1810.84	2026.11	1810.85	1815.03		167.222	4605.93	4654.6	4634.05	4654.25	4634.05	4634.4
28.6	1677	2038.97	1808.29	1808.29	2034.1	1808.29	1813.15		167.097	4619.71	4653.85	4632.07	4653.19	4632.07	4632.72
28.475	1750	2048.46	1805.56	1805.57	2042.7	1805.56	1811.3		166.972	4634.06	4653.33	4630.05	4652.16	4630.05	4631.22
28.35	1685	2059.33	1802.98	1803.02	2052.33	1802.98	1809.94		166.847	4643.27	4653.23	4627.99	4651.16	4627.99	4630.07
28.225	1758	2071.78	1800.23	1800.34	2062.74	1800.24	1809.15		166.722	4647.65	4653.8	4625.92	4650.23	4625.92	4629.49
28.1	1822	2087.03	1797.33	1797.63	2074.06	1797.36	1809.97		166.597	4654.07	4655.36	4623.83	4649.35	4623.83	4629.83
27.975	1931	2107.66	1794.17	1794.96	2086.31	1794.29	1814.6		166.472	4670.69	4658.37	4621.69	4648.52	4621.69	4631.53
27.85	1951	2139.09	1790.96	1792.96	2099.82	1791.53	1827.68		166.347	4699.66	4663.47	4619.45	4647.7	4619.45	4635.22
27.725	2021	2189.65	1787.59	1792.38	2114.63	1789.89	1855.51		166.222	4734.29	4671.53	4617.1	4646.89	4617.1	4641.75
27.6	2114	2270.37	1783.99	1795.01	2130.85	1792.19	1904.3		166.097	4764.05	4683.72	4614.65	4646.1	4614.65	4652.27
27.475	2331	2392.91	1779.89	1804.06	2148.4	1805.14	1974.96		165.972	4783.16	4701.43	4612.15	4645.4	4612.15	4668.18
27.35	2394	2568.73	1775.63	1826.32	2167.88	1842.98	2058.43		165.847	4795.39	4726.3	4609.6	4644.81	4609.6	4691.09
27.225	2658	2807.09	1770.74	1872.32	2189.06	1926.15	2131.79		165.722	4811.38	4760.04	4607	4644.35	4607	4722.7
27.1	3013	3115.99	1765.02	1959.47	2212.07	2075.19	2164.32		165.597	4841.46	4804.33	4604.31	4643.99	4604.31	4764.65
26.975	3381	3506.37	1758.42	2114.11	2237.22	2293.88	2136.42		165.472	4889.92	4860.63	4601.45	4643.69	4601.45	4818.39
26.85	3780	3994.54	1750.87	2372.51	2264.88	2550.41	2059.36		165.347	4954.49	4929.97	4598.39	4643.45	4598.39	4884.91
26.725	4251	4586.76	1742.21	2780.28	2295.4	2774.82	1962.9		165.222	5030.15	5012.66	4595.08	4643.24	4595.1	4964.49
26.6	4898	5279.18	1732.01	3388.26	2328.97	2885.51	1872.48		165.097	5113.73	5108.09	4591.51	4643.1	4591.55	5056.45
26.475	5701	6086.46	1719.91	4244.8	2365.94	2834.41	1801.05		164.972	5205.56	5214.44	4587.63	4643.03	4587.78	5158.89
26.35	6791	7059.73	1705.22	5382.91	2406.53	2636.59	1749.37		164.847	5307.7	5328.73	4583.43	4643.07	4583.91	5268.61
26.225	8242	8266.6	1687.09	6805.37	2450.98	2360.3	1711.24		164.722	5421.06	5446.95	4578.86	4643.24	4580.32	5381.11
26.1	9786	9741.66	1665.3	8471.25	2500.44	2086.18	1679.68		164.597	5544.16	5564.72	4573.89	4643.59	4578.04	5490.87
25.975	11778	11440.1	1638.78	10285.9	2555.63	1866.38	1648.56		164.472	5674.12	5678.3	4568.5	4644.2	4579.45	5591.67
25.85	13605	13230.3	1607.93	12105	2619.34	1714.39	1615.38		164.347	5807.99	5786.52	4562.68	4645.17	4589.56	5677.16
25.725	15460	14919.4	1572.68	13748	2694.87	1615.76	1578.74		164.222	5944.32	5893.14	4556.42	4646.65	4617.87	5741.46
25.6	16921	16301.4	1533.96	15027.1	2788.11	1549.05	1539.07		164.097	6086.46	6009.69	4549.7	4648.81	4680.49	5779.78
25.475	17775	17204.4	1493.22	15780.8	2907.9	1497.79	1497.6		163.972	6247.6	6157.47	4542.45	4651.88	4801.6	5788.91
25.35	18004	17526.9	1451.94	15907	3066.89	1453.14	1455.73		163.847	6453.59	6367.07	4534.55	4656.12	5012.52	5767.52
25.225	17787	17259.6	1411.17	15384.4	3282.75	1411.44	1414.48		163.722	6738.67	6673.31	4525.72	4662.04	5346.37	5716.33
25.1	16443	16491.1	1373.58	14279.6	3582.11	1373.64	1376.51		163.597	7134.19	7104.64	4515.61	4670.64	5827.25	5637.95
24.975	14916	15390.3	1339.62	12729.1	3998.27	1339.64	1342.22		163.472	7655.71	7668.48	4503.81	4684.13	6455.35	5536.62
24.85	13455	14179.4	1309.13	10912.6	4573.51	1309.13	1311.45		163.347	8292.69	8337.77	4489.96	4707.01	7192.91	5417.76
24.725	12399	13096.6	1281.14	9018.15	5357.51	1281.14	1283.23		163.222	9001.56	9046.44	4473.81	4747.81	7958.81	5287.44
24.6	12078	12360.8	1253.91	7209.6	6403.21	1253.91	1255.8		163.097	9704.08	9700.55	4455.39	4821.22	8638.2	5151.92
24.475	12062	12143.1	1226.72	5607.05	7761.04	1226.72	1228.43		162.972	10298.3	10205.8	4435.05	4950.27	9108.48	5017.14
24.35	12715	12545.9	1197.98	4276.19	9466.13	1197.98	1199.55		162.847	10689	10503.1	4413.45	5167.44	9274.22	4888.32
24.225	14180	13592.8	1165.76	3232.6	11524.5	1165.77	1167.2		162.722	10831.8	10597.5	4391.38	5513.04	9097.65	4769.56
24.1	15951	15223.2	1129.35	2455.31	13895.9	1129.35	1130.67		162.597	10768.9	10565.2	4369.52	6029.44	8611.31	4663.53
23.975	17769	17279.9	1088.62	1901.39	16465.9	1088.62	1089.84		162.472	10631.3	10532.3	4348.1	6750.23	7907.07	4571.24
23.85	19561	19486.3	1043.64	1519.66	19009.1	1043.64	1044.77		162.347	10596.2	10630.7	4326.8	7685.7	7106.52	4492.11
23.725	20938	21430.3	995.393	1261.77	21162.9	995.395	996.438		162.222	10813.8	10948.4	4304.79	8807.82	6325.85	4424.35
23.6	22030	22615.2	944.557	1086.98	22471.8	944.559	945.53		162.097	11335.1	11491.9	4281.1	10039.6	5649.02	4365.52
23.475	21681	22648.2	894.55	967.309	22574.5	894.551	895.456		161.972	12073	12172.3	4255.02	11252.2	5116.89	4313.2
23.35	20338	21464.5	847.727	883.242	21428.1	847.729	848.575		161.847	12820.5	12818.2	4226.53	12273.5	4732.03	4265.67
23.225	18714	19357.2	804.757	821.321	19339.8	804.759	805.552		161.722	13321.4	13215.8	4196.41	12914.1	4472.42	4222.12
23.1	16091	16776.1	768.009	775.39	16768	768.011	768.755		161.597	13366.4	13182.3	4166.15	13025.6	4306.44	4182.64
22.975	13463	14110.7	737.495	740.638	14106.8	737.497	738.197		161.472	12871.2	12651.4	4137.49	12574.7	4203.87	4147.81
22.85	10882	11615.1	713.103	714.382	11613.1	713.105	713.764		161.347	11899.4	11699.3	4111.98	11663.8	4141.21	4118.28
22.725	9027	9423.13	693.112	693.608	9422	693.113	693.735		161.222	10623.7	10489.3	4090.59	10473.5	4102.57	4094.35
22.6	7345	7588.24	677.11	677.294	7587.46	677.111	677.699		161.097	9250.51	9197.07	4073.64	9190.31	4078.21	4075.82
22.475	6037	6110.52	664.21	664.276	6109.9	664.211	664.769		160.972	7953.25	7968.48	4060.88	7965.61	4062.5	4062.12
22.35	4996	4957.86	653.78	653.803	4957.31	653.781	654.31		160.847	6840.93	6902.01	4051.72	6900.78	4052.25	4052.41
22.225	4355	4080.41	644.871	644.878	4079.9	644.872	645.374		160.722	5961.63	6045.99	4045.4	6045.45	4045.56	4045.77
22.1	3644	3423.65	637.648	637.65	3423.17	637.649	638.126		160.597	5318.96	5405.47	4041.16	5405.22	4041.2	4041.36
21.975	3302	2934.61	631.236	631.237	2934.16	631.237	631.691		160.472	4886.23	4955.47	4038.32	4955.36	4038.33	4038.42
21.85	2816	2569.05	625.977	625.978	2568.62	625.978	626.411		160.347	4617.25	4656.19	4036.34	4656.14	4036.35	4036.4
21.725	2582	2291.25	621.274	621.274	2290.83	621.274	621.687		160.222	4458.89	4465.65	4034.89	4465.62	4034.89	4034.91
21.6	2306	2075.37	617.225	617.225	2074.97	617.225	617.62		160.097	4364.61	4347.59	4033.73	4347.57	4033.73	4033.74
21.475	2055	1903.19	613.771	613.771	1902.81	613.771	614.149		159.972	4302.44	4274.72	4032.78	4274.72	4032.78	4032.78
21.35	1952	1762.06	610.561	610.561	1761.69	610.562	610.923		159.847	4254.22	4228.6	4031.98	4228.6	4031.98	4031.98
21.225	1818	1643.89	607.67	607.67	1643.55	607.67	608.016		159.722	4210.42	4197.81	4031.32	4197.81	4031.32	4031.33
21.1	1685	1543.28	605.094	605.094	1542.94	605.094	605.426		159.597	4166.61	4175.77	4030.81	4175.77	4030.81	4030.81
20.975	1665	1456.25	602.565	602.565	1455.93	602.566	602.884		159.472	4123.25	4158.92	4030.44	4158.92	4030.44	4030.44
20.85	1575	1380.39	600.25	600.25	1380.08	600.251	600.556		159.347	4085.42	4145.35	4030.18	4145.35	4030.18	4030.18
20.725	1589	1313.54	597.902	597.902	1313.25	597.902	598.196		159.222	4059.54	4134.03	4030.02	4134.03	4030.02	4030.02
20.6	1363	1254.83	596.089	596.089	1254.54	596.09	596.372		159.097	4048.23	4124.35	4029.89	4124.35	4029.89	4029.89
20.475	1458	1202.33	594.052	594.052	1202.05	594.052	594.324		158.972	4047.37	4115.94	4029.76	4115.94	4029.76	4029.76
20.35	1437	1155.38	592.064	592.064	1155.12	592.064	592.326		158.847	4048.26	4108.57	4029.63	4108.57	4029.63	4029.63
20.225	1283	1113.55	590.442	590.442	1113.3	590.442	590.695		158.722	4043.49	4102.08	4029.51	4102.08	4029.51	4029.51
20.1	1360	1075.64	588.636	588.636	1075.4	588.637	588.88		158.597	4031.71	4096.36	4029.43	4096.36	4029.43	4029.43
19.975	1292	1041.47	586.993	586.993	1041.23	586.993	587.228		158.472	4017.72	4091.31	4029.4	4091.31	4029.4	4029.4
19.85	1317	1010.35	585.289	585.289	1010.12	585.29	585.517		158.347	4008.33	4086.83	4029.4	4086.83	4029.4	4029.4
19.725	1214	982.217	583.831	583.831	981.997	583.831	584.05		158.222	4007.58	4082.82	4029.4	4082.82	4029.4	4029.4
19.6	1201	956.526	582.403	582.403	956.313	582.403	582.615		158.097	4014.74	4079.19	4029.37	4079.19	4029.37	4029.37
19.475	1147	933.094	581.103	581.103	932.888	581.103	581.308		157.972	4025.07	4075.87	4029.32	4075.87	4029.32	4029.32
19.35	1167	911.507	579.755	579.755	911.307	579.756	579.954		157.847	4032.11	4072.84	4029.24	4072.84	4029.24	4029.24
19.225	1098	891.767	578.572	578.572	891.573	578.572	578.765
19.1	1053	873.636	577.495	577.495	873.449	577.495	577.682
18.975	1030	856.907	576.472	576.472	856.726	576.473	576.654
18.85	970	841.529	575.592	575.592	841.353	575.593	575.768
18.725	950	827.288	574.76	574.76	827.117	574.76	574.93
18.6	910	814.124	574.022	574.022	813.959	574.022	574.188
18.475	879	801.925	573.358	573.358	801.764	573.358	573.519
18.35	846	790.61	572.772	572.772	790.454	572.772	572.928
18.225	765	780.223	572.378	572.378	780.07	572.379	572.53
18.1	744	770.553	572.034	572.034	770.406	572.035	572.182
17.975	722	761.548	571.743	571.743	761.404	571.743	571.886
17.85	628	753.323	571.674	571.674	753.183	571.674	571.814
17.725	599	745.68	571.674	571.674	745.544	571.674	571.81
17.6	602	738.501	571.667	571.667	738.368	571.667	571.799
Mo 3d									S 2p
235.932	6173.85	6322.5	6158.46	6172.05	6194.64	6272.73			166.432	1861	1935.36	1886	1915.29	1906.07
235.807	6110.77	6316.31	6140.88	6154.85	6178.54	6264.68			166.307	1904	1934.45	1881.65	1912.69	1903.4
235.682	6015.39	6311.96	6123.79	6138.16	6163.04	6258.34			166.182	1918	1933.85	1877.23	1910.19	1900.89
235.557	6134.61	6308.55	6106.08	6120.86	6147.02	6252.83			166.057	1824	1934.12	1873.23	1908.29	1899.06
235.432	6133.85	6306.99	6088.38	6103.59	6131.11	6249.04			165.932	1872	1934.68	1869.03	1906.38	1897.32
235.307	5970	6308.5	6071.52	6087.19	6116.18	6248.18			165.807	1810	1936.12	1865.09	1904.98	1896.23
235.182	6144.61	6311.83	6053.76	6069.9	6100.47	6248.99			165.682	1988	1937.48	1860.36	1903.05	1894.79
235.057	5954.61	6319.69	6036.99	6053.62	6085.89	6254.16			165.557	1810	1940.49	1856.43	1902.22	1894.69
234.932	6032.31	6332.06	6019.81	6036.96	6071.07	6263.66			165.432	1817	1944.48	1852.46	1901.71	1895.24
234.807	6225.39	6350.89	6001.63	6019.32	6055.41	6279.42			165.307	1857	1949.52	1848.32	1901.41	1896.43
234.682	6356.15	6381.38	5982.77	6001.02	6039.27	6306.64			165.182	1822	1956.24	1844.34	1901.74	1898.83
234.557	6473.85	6432.82	5963.3	5982.14	6022.72	6354.55			165.057	1955	1964.24	1839.75	1902.01	1901.98
234.432	6605.38	6521.68	5943.14	5962.6	6005.73	6439.62			164.932	1948	1974.67	1835.2	1902.95	1906.92
234.307	6952.31	6674.67	5921.18	5941.29	5987.18	6588.55			164.807	1939	1988.34	1830.69	1904.68	1914.35
234.182	7080	6936.01	5898.55	5919.35	5968.26	6845.49			164.682	1909	2006.86	1826.32	1907.43	1925.75
234.057	7666.92	7363.47	5872.87	5894.39	5946.6	7268.22			164.557	2089	2032.92	1821.14	1910.44	1943.61
233.932	8061.54	8032.24	5845.13	5867.41	5923.25	7931.85			164.432	2335	2075.49	1814.86	1913.66	1976.68
233.807	9078.46	9015.95	5812.1	5835.19	5895	8909.97			164.307	2454	2157.58	1808.04	1917.99	2047.63
233.682	10091.5	10373.4	5773.8	5797.73	5861.93	10261.4			164.182	2719	2325.51	1800.04	1923.32	2202.24
233.557	11946.2	12113	5725.85	5750.67	5819.72	11994.4			164.057	3158	2659.02	1790.08	1929.88	2519.21
233.432	13765.4	14173.7	5668.44	5694.19	5768.62	14047.7			163.932	3782	3261.64	1777.32	1938.95	3100.01
233.307	16273.8	16396.9	5597.97	5624.72	5705.12	16263			163.807	4710	4214.57	1760.41	1953.6	4021.38
233.182	18567.7	18532.3	5515.56	5543.36	5630.44	18389.7			163.682	5777	5500.39	1738.73	1982.38	5256.74
233.057	19973.8	20252.8	5423.75	5452.67	5547.21	20100.4			163.557	7145	6933.22	1710.93	2041.71	6602.43
232.932	20943.8	21212.2	5325.34	5355.44	5458.36	21049.1			163.432	8246	8157.25	1678.2	2164.28	7671.16
232.807	20882.3	21171.8	5227.77	5259.12	5371.5	20996.7			163.307	8593	8771.59	1643.91	2403.73	8011.78
232.682	19557.7	20125.7	5136.56	5169.25	5292.34	19937.3			163.182	8848	8654.77	1608.49	2830.92	7432.34
232.557	18251.5	18309	5055.8	5089.91	5225.19	18105.5			163.057	8442	8165.62	1574.89	3532.47	6208.04
232.432	15833.8	16069.8	4987.62	5023.24	5172.46	15849.4			162.932	7988	7842.6	1543.31	4585.54	4800.37
232.307	13411.5	13743.1	4932.05	4969.28	5134.52	13503.4			162.807	7977	8077.58	1511.79	6025.63	3563.74
232.182	11307.7	11587.2	4887.42	4926.38	5110.13	11325.5			162.682	8436	8993.14	1478.21	7810.45	2660.89
232.057	9508.46	9764.3	4852.15	4892.96	5098.26	9477.39			162.557	9667	10438.3	1439.12	9789.83	2087.57
231.932	8356.92	8340.64	4822.88	4865.67	5096.23	8024.5			162.432	11350	12064.4	1392.5	11703.5	1753.41
231.807	7490.77	7308.27	4798.12	4843.03	5103.5	6957.97			162.307	13112	13430.2	1338	13210.4	1557.83
231.682	6800	6611.79	4776.94	4824.15	5120.6	6220.94			162.182	14072	14119.5	1279.2	13967.3	1431.39
231.557	6420	6175.86	4757.75	4807.42	5148.39	5735.56			162.057	14215	13879.6	1219.77	13762.5	1336.92
231.432	6172.31	5929.76	4739.85	4792.18	5191.07	5426.2			161.932	13221	12737.3	1164.78	12641.3	1260.75
231.307	5963.85	5822.06	4723.03	4778.26	5258.76	5231.09			161.807	11239	10959.9	1118.66	10878.8	1199.77
231.182	6040.77	5828.44	4705.81	4764.19	5371.57	5104.29			161.682	8843	8903.11	1083.26	8833.39	1152.98
231.057	6216.15	5962.31	4687.67	4749.51	5571.84	5016.31			161.557	6927	6885.47	1056.43	6824.85	1117.04
230.932	6470	6283.56	4668.22	4733.88	5936.74	4949.39			161.432	5024	5133.1	1038.12	5079.93	1091.29
230.807	7040.77	6906.13	4645.8	4715.72	6589.79	4892.22			161.307	3706	3756.61	1025.7	3709.61	1072.7
230.682	7881.54	7998.48	4619	4693.74	7704.48	4838.24			161.182	2849	2767.29	1017.12	2725.45	1058.96
230.557	9475.39	9755.73	4583.9	4664.2	9478.47	4780.87			161.057	2371	2110.23	1010.68	2072.75	1048.15
230.432	11912.3	12341.1	4536.13	4622.93	12076.1	4714.27			160.932	2005	1702.93	1005.87	1669.17	1039.63
230.307	15077.7	15794.3	4471.88	4566.49	15537.7	4633.83			160.807	1729	1463.67	1002.3	1433.11	1032.86
230.182	19461.5	19930.5	4384.82	4489.01	19678.5	4532.69			160.682	1565	1327.1	999.463	1299.3	1027.26
230.057	24371.5	24283.5	4272.22	4388.39	24031.8	4407.75			160.557	1529	1248.2	996.787	1222.82	1022.17
229.932	28823.8	28112.1	4136.44	4267.91	27856	4261.11			160.432	1365	1200.6	994.846	1177.33	1018.12
229.807	30755.4	30515.5	3985.41	4136.66	30249.2	4100.45			160.307	1383	1168.7	992.823	1147.29	1014.24
229.682	31063.1	30761.2	3835.38	4012.43	30477.7	3941.86			160.182	1309	1145.42	991.132	1125.65	1010.9
229.557	29422.3	28735.9	3696.49	3907.3	28426.3	3795.32			160.057	1273	1126.99	989.602	1108.69	1007.9
229.432	25240.8	25048.1	3579.36	3834.28	24701.2	3671.32			159.932	1204	1111.85	988.38	1094.86	1005.37
229.307	20447.7	20610.2	3487.16	3799.4	20212.2	3572.95			159.807	1153	1099.07	987.387	1083.25	1003.21
229.182	15570.8	16243	3420.35	3806.35	15776.8	3500.56			159.682	1154	1087.93	986.389	1073.16	1001.15
229.057	12070.8	12500.7	3371.76	3851.56	11945.8	3446.9			159.557	1110	1078.31	985.588	1064.5	999.397
228.932	9216.15	9649.22	3338.01	3935.42	8981.27	3408.56			159.432	1067	1069.99	984.98	1057.05	997.924
228.807	7662.31	7702.59	3312.35	4054.82	6893.76	3378.71			159.307	1100	1062.44	984.224	1050.28	996.381
228.682	6759.23	6520.73	3291.39	4209.66	5539.93	3353.92			159.182	1045	1055.92	983.714	1044.48	995.154
228.557	6269.23	5904.54	3272.99	4400.29	4718.22	3332			159.057	1076	1049.93	983.065	1039.15	993.85
228.432	5998.46	5666.66	3255.98	4626.88	4239.97	3311.78			158.932	1007	1044.82	982.725	1034.64	992.909
228.307	5785.39	5664.7	3240.09	4888.81	3963.16	3292.92			158.807	1025	1040.12	982.304	1030.49	991.936
228.182	5931.54	5802.82	3223.44	5181.91	3794.26	3273.53			158.682	1045	1035.77	981.794	1026.64	990.917
228.057	5928.46	6024.77	3206.8	5502.33	3681.7	3254.36			158.557	972	1032.1	981.611	1023.45	990.264
227.932	6105.39	6295.37	3189.25	5841.99	3597.42	3234.46			158.432	974	1028.76	981.418	1020.54	989.638
227.807	6370.77	6591.32	3170.31	6190.74	3527.86	3213.34			158.307	1000	1025.59	981.11	1017.77	988.927
227.682	6774.61	6893.51	3149.27	6535.66	3466.11	3190.28			158.182	995	1022.69	980.823	1015.25	988.267
227.557	6876.15	7186.01	3127.7	6863.89	3410.71	3166.83			158.057	979	1020.09	980.609	1012.99	987.704
227.432	7300	7449.26	3103.93	7157.54	3358.28	3141.3			157.932	966	1017.74	980.452	1010.97	987.224
227.307	7661.54	7665.37	3078.28	7399.83	3308.09	3114			157.807	1059	1015.16	979.879	1008.69	986.349
227.182	7876.15	7817.7	3051.51	7574.89	3260.14	3085.69			157.682	1029	1012.87	979.441	1006.68	985.628
227.057	7933.08	7892.38	3024.44	7669.42	3214.65	3057.18			157.557	1015	1010.78	979.065	1004.86	984.988
226.932	8077.69	7879.19	2996.62	7673.7	3170.72	3028.01			157.432	931	1009.2	979.065	1003.52	984.74
226.807	8006.15	7776.35	2969.17	7586.28	3129.11	2999.29			157.307	1000	1007.42	978.756	1001.98	984.199
226.682	7756.92	7589.19	2943.02	7412.84	3090.45	2971.95			157.182	983	1005.83	978.523	1000.6	983.748
226.557	7344.61	7329.32	2919.02	7165.21	3055.32	2946.82			157.057	999	1004.26	978.219	999.238	983.238
226.432	7111.54	7010.71	2896.22	6857.58	3022.62	2922.96			156.932	980	1002.86	978	998.032	982.825
226.307	6530	6651.99	2876.46	6508.73	2993.97	2902.2
226.182	6216.92	6268.56	2858.32	6134.23	2967.86	2883.11
226.057	5821.54	5876.47	2842.24	5750.23	2944.58	2866.14
225.932	5236.92	5490.39	2829.2	5371.52	2925.03	2852.25
225.807	5170.77	5118.99	2816.51	5006.84	2906.42	2838.76
225.682	4550.77	4774	2807.04	4668	2891.56	2828.53
225.557	4480.77	4458.85	2797.94	4358.49	2877.54	2818.7
225.432	4051.54	4179.25	2791.07	4084.09	2866.17	2811.14
225.307	3936.92	3935.17	2784.8	3844.8	2855.76	2804.22
225.182	3685.39	3727.07	2779.84	3641.12	2846.99	2798.63
225.057	3730	3551.65	2774.64	3469.8	2838.29	2792.84
224.932	3473.85	3407.66	2770.78	3329.61	2831.19	2788.41
224.807	3372.31	3290.83	2767.44	3216.33	2824.85	2784.54
224.682	3330.77	3197.11	2764.33	3125.9	2818.95	2780.9
224.557	3245.39	3122.97	2761.65	3054.84	2813.69	2777.74
224.432	3102.31	3065.2	2759.72	2999.95	2809.36	2775.34
224.307	3014.61	3020.35	2758.25	2957.8	2805.64	2773.41
224.182	2923.85	2985.72	2757.25	2925.69	2802.54	2771.98
224.057	2961.54	2958.37	2756.05	2900.71	2799.39	2770.37
223.932	2856.92	2937.21	2755.4	2881.79	2796.9	2769.32
223.807	2836.15	2920.39	2754.86	2867.07	2794.63	2768.4
223.682	2826.92	2906.74	2754.36	2855.4	2792.52	2767.54
223.557	2731.54	2895.89	2754.36	2846.43	2791	2767.19

## Sheet: Supplementary Figure 6
0	0	1
0.02	4	3
0.04	1	0
0.06	1	1
0.08	1	3
0.1	0	1
0.12	2	2
0.14	0	0
0.16	0	0
0.18	2	1
0.2	2	0
0.22	2	1
0.24	0	1
0.26	3	2
0.28	2	0
0.3	2	0
0.32	0	1
0.34	1	1
0.36	1	2
0.38	1	0
0.4	2	1
0.42	3	3
0.44	1	2
0.46	1	0
0.48	0	0
0.5	3	1
0.52	3	3
0.54	2	4
0.56	1	3
0.58	1	3
0.6	330	268
0.62	559	395
0.64	618	577
0.66	750	510
0.68	760	560
0.7	789	575
0.72	786	580
0.74	761	577
0.76	748	579
0.78	753	599
0.8	750	605
0.82	732	611
0.84	781	601
0.86	786	612
0.88	790	585
0.9	779	586
0.92	793	628
0.94	789	635
0.96	809	618
0.98	748	619
1	765	599
1.02	839	634
1.04	801	582
1.06	824	638
1.08	842	627
1.1	838	672
1.12	846	699
1.14	883	683
1.16	903	703
1.18	882	671
1.2	877	651
1.22	880	666
1.24	806	654
1.26	828	640
1.28	846	670
1.3	881	661
1.32	862	616
1.34	849	635
1.36	830	652
1.38	871	679
1.4	844	688
1.42	821	646
1.44	868	661
1.46	795	667
1.48	818	740
1.5	791	719
1.52	776	686
1.54	789	703
1.56	807	727
1.58	854	713
1.6	797	664
1.62	850	691
1.64	807	734
1.66	751	765
1.68	730	893
1.7	712	1050
1.72	652	1125
1.74	616	1089
1.76	539	1122
1.78	522	1115
1.8	504	1164
1.82	468	1131
1.84	338	1179
1.86	350	1181
1.88	227	1127
1.9	203	1105
1.92	130	1108
1.94	114	1074
1.96	154	1095
1.98	129	1145
2	135	1153
2.02	114	1082
2.04	118	1101
2.06	149	1167
2.08	108	1132
2.1	134	1109
2.12	101	1106
2.14	105	1167
2.16	135	1136
2.18	152	1131
2.2	110	1188
2.22	112	1093
2.24	130	1108
2.26	104	1173
2.28	93	1117
2.3	98	1195
2.32	100	1103
2.34	91	1171
2.36	96	1148
2.38	98	1170
2.4	103	1161
2.42	102	1162
2.44	89	1179
2.46	94	1199
2.48	90	1114
2.5	99	1170
2.52	90	1188
2.54	89	1142
--
--
--
--
--
--
--
--
--
--
--
--
--
--
--
--
--
--
--
--
--
--
--
--
--
--
--
--
--
--
--
--
--
--
--
--
--
--
--
--

## Sheet: Supplementary Figure 7
d			e			f
9	2		18	2		47	1
10	25		19	6		48	3
11	20		20	21		49	11
12	4		21	16		50	16
13	1		22	4		51	13
			23	1		52	4
						53	2

## Sheet: Supplementary Figure 10
1	81.2	1
2	91.7	1
3	6.8	0.5
4	0.5	0.2

[truncated: 9 more sheets: Supplementary Figure 12, Supplementary Figure 13, Supplementary Figure 14, Supplementary Figure 15, Supplementary Figure 16, Supplementary Figure 17, Supplementary Figure 19, Supplementary Figure 20, Supplementary Figure 26]
